# Supplementary material for: Transcriptome changes induced by Arbuscular mycorrhizal symbiosis in leaves of durum wheat (Triticum durum Desf.) promote higher salt tolerance
Source: Sci Rep. 2023 Jan 3;13:116. doi: 10.1038/s41598-022-26903-7 (PMC9810663; doi:10.1038/s41598-022-26903-7)
Supplement: Supplementary file 2 — Supplementary Tables. [file 41598_2022_26903_MOESM2_ESM.xlsx]

## Sheet: METADATA
Table S1 Annotation and Log2FC of the 563 DEGs identified between AM+ and AM- samples. Log2 Fold Change (Log2FC), Panther, Mercator and Genome annotation are shown.
Table S2 RNAcentral annotation of 5 differentially expressed long noncoding RNAs (lncRNAs).
Table S3 Annotation of the thirty-six differentially expressed Transcription Factors. Panther, Mercator and Genome annotation are shown as well as blastx best hit against the NR database.
Table S4 CoExpNetViz’s pearson correlation coefficients.
Table S5 List of randomly selected DEGs and primer pairs used in qPCR to validate the RNAseq result profiling.

## Sheet: Table_S1
Gene	log2FC	Aestivum_ortholog	Panther_annotation	Mercator_annotation	Genome_annotation
TRITD1Av1G002590	-3.45947	TraesCS1A02G008600	Uncharacterized protein;unassigned;ortholog OS03G0348200 PROTEIN (PTHR31225:SF72)	mono-/sesquiterpene-/diterpene synthase	Terpene synthase
TRITD1Av1G003750	1.52526	TraesCS5B02G530800	Uncharacterized protein;unassigned;ortholog SUBFAMILY NOT NAMED (PTHR47979:SF15)		Ras family protein
TRITD1Av1G027140	-1.8713	TraesCS1A02G076900	Uncharacterized protein;unassigned;ortholog FLAVONOID 3'-MONOOXYGENASE CYP75B3 (PTHR47956:SF37)	no hits	Dentin sialophosphoprotein-related%2C putative isoform 1 G
TRITD1Av1G045460	0.951798	TraesCS1A02G108100	Uncharacterized protein;unassigned;ortholog RECEPTOR-LIKE PROTEIN KINASE FAMILY PROTEIN-RELATED (PTHR27003:SF89)	RALF-peptide receptor (CrRLK1L) protein kinase (CrlRLK1)	Receptor-like kinase%2C putative
TRITD1Av1G056020	1.49069	TraesCS1A02G121700	Non-specific serine/threonine protein kinase;unassigned;ortholog NON-SPECIFIC SERINE/THREONINE PROTEIN KINASE (PTHR24356:SF371)	protein kinase (AGC-VII/NDR)	Protein kinase
TRITD1Av1G057960	-1.0062	TraesCS1A02G123100	Uncharacterized protein;unassigned;ortholog	no hits	Proteasome subunit beta 2 G
TRITD1Av1G086410	2.3316	TraesCS1A02G141900	Uncharacterized protein;unassigned;ortholog OS10G0445400 PROTEIN (PTHR15315:SF36)	RING-HC-class E3 ligase	RING finger protein
TRITD1Av1G106590	1.21441	TraesCS1A02G164800	Alpha-galactosidase;unassigned;ortholog ALPHA-GALACTOSIDASE (PTHR11452:SF74)	Alpha-galactosidase OS=Oryza sativa subsp. japonica (sp|q9fxt4|agal_orysj : 466.0) Enzyme classification.EC_3 hydrolases.EC_3.2 glycosylase(50.3.2 : 100.3)	Alpha-galactosidase
TRITD1Av1G108690	-1.35876	TraesCS1A02G169500	Uncharacterized protein;unassigned;ortholog PROTEIN NEOXANTHIN-DEFICIENT 1 (PTHR35467:SF2)	NXD1 neoxanthin biosynthesis cofactor NXD1 neoxanthin biosynthesis cofactor	Protein NEOXANTHIN-DEFICIENT 1
TRITD1Av1G109990	-1.37363	TraesCS1A02G170700	Uncharacterized protein;unassigned;ortholog BIFUNCTIONAL EPOXIDE HYDROLASE 2-LIKE ISOFORM X1 (PTHR43329:SF106)	no hits	Epoxide hydrolase 2
TRITD1Av1G112900	2.00103	TraesCS1A02G175000	Uncharacterized protein;unassigned;ortholog B2 PROTEIN (PTHR46034:SF12)	no hits	Myosin heavy chain-related protein%2C putative
TRITD1Av1G113280	1.57677	TraesCS1D02G163600	Uncharacterized protein;unassigned;ortholog METAL-ASSOCIATED DOMAIN, PUTATIVE-RELATED (PTHR45811:SF11)	no hits	Heavy metal transport/detoxification superfamily protein
TRITD1Av1G141440	-1.73192	TraesCS1A02G220300	CO-like protein;CO9;ortholog TRANSCRIPTION FACTOR GHD7 (PTHR31319:SF63)	no hits	CCT protein G
TRITD1Av1G163560	1.83226		CO-like protein;CO9;ortholog TRANSCRIPTION FACTOR GHD7 (PTHR31319:SF63)	no hits	Isoleucine--tRNA ligase G
TRITD1Av1G165830	-5.35675	TraesCS1A02G261600	Uncharacterized protein;unassigned;ortholog BNAC08G08330D PROTEIN (PTHR47926:SF282)		Pentatricopeptide repeat-containing protein
TRITD1Av1G168140	-2.14015	TraesCS1A02G267700	Beta-galactosidase;unassigned;ortholog BETA-GALACTOSIDASE 16 (PTHR23421:SF131)		Beta-galactosidase
TRITD1Av1G173050	2.26707	TraesCS1A02G278800	Uncharacterized protein;unassigned;ortholog OS05G0449200 PROTEIN (PTHR31896:SF41)	Uncharacterized acetyltransferase At3g50280 OS=Arabidopsis thaliana (sp|q9snd9|y3028_arath : 191.0) Enzyme classification.EC_2 transferases.EC_2.3 acyltransferase(50.2.3 : 20.5)	HXXXD-type acyl-transferase family protein
TRITD1Av1G182960	1.27495	TraesCS1A02G302400	Uncharacterized protein;unassigned;ortholog OS05G0220500 PROTEIN (PTHR33781:SF2)	no hits	Protein PHYTOCHROME KINASE SUBSTRATE 1 G
TRITD1Av1G184110	2.35269	TraesCS1A02G305500	Uncharacterized protein;unassigned;ortholog OS05G0488600 PROTEIN (PTHR31499:SF24)	G2-like GARP transcription factor	Myb family transcription factor APL
TRITD1Av1G198060	-2.58656	TraesCS1A02G340100	Uncharacterized protein;unassigned;ortholog CHAPERONE PROTEIN CLPB1 (PTHR11638:SF152)		ATP-dependent chaperone ClpB
TRITD1Av1G205220	-2.32067	TraesCS1A02G362900	Serine/threonine-protein kinase;unassigned;ortholog SERINE/THREONINE-PROTEIN KINASE (PTHR27009:SF67)	protein kinase (SD-2)	Serine/threonine-protein kinase
TRITD1Av1G207640	-4.29974	TraesCSU02G001100	Uncharacterized protein;unassigned;ortholog CYCLIN-D1-BINDING PROTEIN 1 (PTHR15492:SF1)		Subtilisin-like protease
TRITD1Av1G208310	-2.54373	TraesCS5B02G528000	Uncharacterized protein;unassigned;ortholog	no hits	Ice recrystallization inhibition protein-like protein G
TRITD1Av1G211210	2.10976	TraesCS1A02G397100	Uncharacterized protein;unassigned;ortholog OS01G0235100 PROTEIN (PTHR47721:SF2)	assembly factor CCB1 of CCB cytochrome b6 maturation system (system IV)	cofactor assembly of complex C G
TRITD1Av1G211270	1.55149	TraesCS1A02G396800	Fasciclin-like protein FLA15;unassigned;ortholog OS05G0563600 PROTEIN (PTHR32077:SF12)		Fasciclin-like arabinogalactan protein
TRITD1Av1G215620	2.43198	TraesCS1A02G382900	Serine/threonine protein phosphatase 2A regulatory subunit;unassigned;ortholog SERINE/THREONINE PROTEIN PHOSPHATASE 2A REGULATORY SUBUNIT (PTHR10015:SF372)	regulatory component B1 of PP2A phosphatase complexes	Serine/threonine protein phosphatase 2A regulatory subunit B
TRITD1Av1G220000	1.40805	TraesCS1A02G413600	Uncharacterized protein;unassigned;ortholog SUBFAMILY NOT NAMED (PTHR47925:SF75)	RNA editing factor (ECB2/VAC1)	Pentatricopeptide repeat-containing protein
TRITD1Av1G221140	-1.81643	TraesCS1A02G416700	Uncharacterized protein;unassigned;ortholog	no hits	Programmed cell death protein 4 G
TRITD1Av1G222050	-2.17418	TraesCS1A02G419600	Glucose-1-phosphate adenylyltransferase;unassigned;ortholog GLUCOSE-1-PHOSPHATE ADENYLYLTRANSFERASE LARGE SUBUNIT 2, CHLOROPLASTIC (PTHR43523:SF18)	ADP-glucose pyrophosphorylase	Glucose-1-phosphate adenylyltransferase
TRITD1Av1G223820	-1.80628	TraesCS1A02G424100	Uncharacterized protein;unassigned;ortholog SUBFAMILY NOT NAMED (PTHR32448:SF79)	Enzyme classification.EC_1 oxidoreductases.EC_1.1 oxidoreductase acting on CH-OH group of donor(50.1.1 : 480.8) Berberine bridge enzyme-like 27 OS=Arabidopsis thaliana (sp|q9fi25|bbe27_arath : 387.0)	FAD-binding Berberine family protein
TRITD1Av1G225260	2.14838	TraesCS1A02G428200	Uncharacterized protein;unassigned;ortholog SUBFAMILY NOT NAMED (PTHR35546:SF76)	no hits	F-box protein
TRITD1Bv1G013990	-4.60743	TraesCS1B02G056900	Laccase;unassigned;ortholog LACCASE-7 (PTHR11709:SF9)	Laccase-25 OS=Oryza sativa subsp. japonica (sp|q0ip28|lac25_orysj : 896.0) Enzyme classification.EC_1 oxidoreductases.EC_1.10 oxidoreductase acting on diphenol or related substance as donor(50.1.10 : 299.9)	Laccase
TRITD1Bv1G014010	4.07033	TraesCS1A02G043700	Uncharacterized protein;unassigned;ortholog SUBFAMILY NOT NAMED (PTHR33681:SF12)		Citrate-binding protein
TRITD1Bv1G024410	1.70259	TraesCS1B02G083500	Uncharacterized protein;unassigned;ortholog NUCLEOPORIN-LIKE PROTEIN (PTHR23198:SF15)	NUP98 nucleoporin of nuclear pore complex	Nuclear pore complex protein Nup98-Nup96
TRITD1Bv1G033540	-1.07791	TraesCS1B02G095800	Peroxidase;unassigned;ortholog OS07G0156910 PROTEIN (PTHR31235:SF176)		Peroxidase
TRITD1Bv1G034090	-1.77579	TraesCS1B02G095000	Uncharacterized protein;unassigned;ortholog FLAVONOID 3'-MONOOXYGENASE CYP75B3 (PTHR47956:SF37)	no hits	Dentin sialophosphoprotein-related%2C putative isoform 1 G
TRITD1Bv1G042910	-1.19441	TraesCS1B02G107600	Uncharacterized protein;unassigned;ortholog SUCROSE-PHOSPHATASE 3-RELATED (PTHR46521:SF2)	sucrose-phosphate phosphatase	Sucrose-phosphatase
TRITD1Bv1G055850	0.865205	TraesCS1B02G130300	Uncharacterized protein;unassigned;ortholog RECEPTOR-LIKE PROTEIN KINASE FAMILY PROTEIN-RELATED (PTHR27003:SF89)	RALF-peptide receptor (CrRLK1L) protein kinase (CrlRLK1)	Receptor-like kinase%2C putative
TRITD1Bv1G088600	2.40577	TraesCS1A02G141900	Uncharacterized protein;unassigned;ortholog OS10G0445400 PROTEIN (PTHR15315:SF36)	RING-HC-class E3 ligase	RING finger protein
TRITD1Bv1G095360	-2.09381	TraesCS1B02G166600	Uncharacterized protein;unassigned;ortholog	no hits	UvrABC system protein C G
TRITD1Bv1G098900	-2.43171	TraesCS1B02G170100	Uncharacterized protein;unassigned;ortholog OS09G0538000 PROTEIN (PTHR11240:SF57)		Ribonuclease
TRITD1Bv1G106830	1.70281	TraesCS1B02G181800	Alpha-galactosidase;unassigned;ortholog ALPHA-GALACTOSIDASE (PTHR11452:SF74)	Alpha-galactosidase OS=Oryza sativa subsp. japonica (sp|q9fxt4|agal_orysj : 665.0) Enzyme classification.EC_3 hydrolases.EC_3.2 glycosylase(50.3.2 : 207.2)	Alpha-galactosidase
TRITD1Bv1G109310	-1.08097	TraesCS1B02G187600	Uncharacterized protein;unassigned;ortholog OS10G0500000 PROTEIN (PTHR15315:SF81)	RING-HC-class E3 ligase	RING finger protein
TRITD1Bv1G111950	2.27663	TraesCS1B02G189700	Uncharacterized protein;unassigned;ortholog B2 PROTEIN (PTHR46034:SF12)	no hits	Myosin heavy chain-like protein G
TRITD1Bv1G117460	1.08	TraesCS1B02G198500	Uncharacterized protein;unassigned;ortholog REPEAT RESISTANCE PROTEIN, PUTATIVE, EXPRESSED-RELATED (PTHR48063:SF45)	molybdate anion transporter (MOT2)	Major facilitator superfamily domain-containing protein
TRITD1Bv1G117860	-1.56331	TraesCS1B02G199600	Uncharacterized protein;unassigned;ortholog CYSTATHIONINE GAMMA-LYASE (PTHR11808:SF15)	methionine gamma-lyase methionine gamma-lyase	Cystathionine gamma-lyase
TRITD1Bv1G118820	-1.7181	TraesCS1B02G201800	Uncharacterized protein;unassigned;ortholog OS10G0510500 PROTEIN (PTHR31374:SF167)		Auxin-responsive family protein
TRITD1Bv1G134650	-1.52708	TraesCS1B02G233600	Uncharacterized protein;unassigned;ortholog TRANSCRIPTION FACTOR GHD7 (PTHR31319:SF63)		CONSTANS-like protein
TRITD1Bv1G138820	1.80988	TraesCS1B02G245700	Uncharacterized protein;unassigned;ortholog PROTEIN NIM1-INTERACTING 3 (PTHR33669:SF4)	no hits	NRR repressor homolog 1
TRITD1Bv1G149480	1.42366	TraesCS1B02G268400	Uncharacterized protein;unassigned;ortholog FAD/NAD(P)-BINDING OXIDOREDUCTASE FAMILY PROTEIN (PTHR42842:SF3)	no hits	D-amino acid dehydrogenase
TRITD1Bv1G153430	-2.22489	TraesCS1B02G277000	Uncharacterized protein;unassigned;ortholog SUBFAMILY NOT NAMED (PTHR31828:SF39)	phospholipase A1 (PC-PLA1)	Phospholipase A1
TRITD1Bv1G158410	2.1609	TraesCS1B02G287800	Uncharacterized protein;unassigned;ortholog OS05G0449200 PROTEIN (PTHR31896:SF41)	Uncharacterized acetyltransferase At3g50280 OS=Arabidopsis thaliana (sp|q9snd9|y3028_arath : 198.0) Enzyme classification.EC_2 transferases.EC_2.3 acyltransferase(50.2.3 : 21.6)	HXXXD-type acyl-transferase family protein
TRITD1Bv1G160350	2.37002	TraesCS1B02G290000	Uncharacterized protein;unassigned;ortholog EMB|CAB82975.1 (PTHR33738:SF8)	no hits	Plant/T7H20-70 protein G
TRITD1Bv1G187540	-2.29439	TraesCS1B02G352400	Uncharacterized protein;unassigned;ortholog CHAPERONE PROTEIN CLPB1 (PTHR11638:SF152)	cytosolic chaperone (Hsp101)	ATP-dependent chaperone ClpB
TRITD1Bv1G193330	-2.29553	TraesCS1D02G355100	Wheatwin-1-like protein;PR-4-1;ortholog WHEATWIN-1-LIKE PROTEIN (PTHR46351:SF15)		Pathogenesis-related protein PR-4
TRITD1Bv1G193520	-3.49285	TraesCS1B02G367500	Uncharacterized protein;unassigned;ortholog SUBFAMILY NOT NAMED (PTHR31828:SF22)	phospholipase A1 (PC-PLA1)	NADH-quinone oxidoreductase subunit C/D
TRITD1Bv1G193530	-3.65019	TraesCS1B02G367700	Uncharacterized protein;unassigned;ortholog SUBFAMILY NOT NAMED (PTHR31828:SF22)	phospholipase A1 (PC-PLA1)	Phospholipase A1
TRITD1Bv1G195100	-2.07617	TraesCS1B02G380100	Serine/threonine-protein kinase;unassigned;ortholog SERINE/THREONINE-PROTEIN KINASE (PTHR27009:SF67)	protein kinase (SD-1) protein kinase (SD-2)	Serine/threonine-protein kinase
TRITD1Bv1G203140	-1.26039	TraesCS1B02G393100	Uncharacterized protein;unassigned;ortholog HOMEOBOX-LEUCINE ZIPPER PROTEIN HOX7 (PTHR45714:SF21)	transcription factor (HD-ZIP I/II)	homeobox leucine zipper protein
TRITD1Bv1G205440	-1.66952	TraesCS1B02G401300	Uncharacterized protein;unassigned;ortholog OS06G0127700 PROTEIN (PTHR22601:SF14)	oligopeptide transporter (OPT)	Oligopeptide transporter
TRITD1Bv1G205480	-1.5558	TraesCS1B02G401600	Uncharacterized protein;unassigned;ortholog OS06G0127700 PROTEIN (PTHR22601:SF14)	oligopeptide transporter (OPT)	Oligopeptide transporter%2C putative
TRITD1Bv1G213000	2.41926	TraesCS1B02G424900	Uncharacterized protein;unassigned;ortholog	fasciclin-type arabinogalactan protein	Fasciclin-like arabinogalactan protein
TRITD1Bv1G213030	1.97288	TraesCS1B02G425000	Uncharacterized protein;unassigned;ortholog OS05G0563600 PROTEIN (PTHR32077:SF12)		Fasciclin-like arabinogalactan protein
TRITD1Bv1G216860	2.07242	TraesCS1B02G440200	Uncharacterized protein;unassigned;ortholog PROTEIN WHAT'S THIS FACTOR 1 HOMOLOG, CHLOROPLASTIC (PTHR31476:SF4)	WTF1 plastidial RNA basal splicing factor	Protein ROOT PRIMORDIUM DEFECTIVE 1
TRITD1Bv1G217850	2.05205	TraesCS1B02G443600	Uncharacterized protein;unassigned;ortholog OS05G0574800 PROTEIN (PTHR24015:SF156)	RNA editing factor (ECB2/VAC1)	Pentatricopeptide repeat-containing protein
TRITD1Bv1G219480	-2.06967	TraesCS1B02G449700	Glucose-1-phosphate adenylyltransferase;unassigned;ortholog GLUCOSE-1-PHOSPHATE ADENYLYLTRANSFERASE LARGE SUBUNIT 2, CHLOROPLASTIC (PTHR43523:SF18)	ADP-glucose pyrophosphorylase	Glucose-1-phosphate adenylyltransferase
TRITD1Bv1G220650	-2.37142	TraesCS1B02G456900	Uncharacterized protein;unassigned;ortholog SUBFAMILY NOT NAMED (PTHR32448:SF79)	Enzyme classification.EC_1 oxidoreductases.EC_1.1 oxidoreductase acting on CH-OH group of donor(50.1.1 : 419.9) Berberine bridge enzyme-like 27 OS=Arabidopsis thaliana (sp|q9fi25|bbe27_arath : 382.0)	FAD-binding Berberine family protein
TRITD1Bv1G222580	-1.14469	TraesCS1B02G461600	Uncharacterized protein;unassigned;ortholog RNA POLYMERASE SIGMA FACTOR SIGE, CHLOROPLASTIC/MITOCHONDRIAL (PTHR30603:SF4)	basal transcription factor (Sigma)	RNA polymerase sigma factor
TRITD1Bv1G222630	2.15297	TraesCS1B02G461800	Uncharacterized protein;unassigned;ortholog BNAA09G00270D PROTEIN (PTHR47926:SF84)		Pentatricopeptide repeat-containing protein%2C putative
TRITD2Av1G001860	-1.68432	TraesCS2A02G007500	Uncharacterized protein;unassigned;ortholog OS10G0111300 PROTEIN (PTHR11654:SF363)	anion transporter (NRT1/PTR)	Major Facilitator Superfamily protein%2C expressed
TRITD2Av1G006680	-3.60448	TraesCS2A02G027100	Uncharacterized protein;unassigned;ortholog ENT-COPALYL DIPHOSPHATE SYNTHASE (PTHR31739:SF23)		Syn-copalyl diphosphate synthase
TRITD2Av1G006700	-2.69429	TraesCSU02G008700	Ent-kaurene synthase like 1;TaKSL1;ortholog SYN-PIMARA-7,15-DIENE SYNTHASE (PTHR31739:SF22)	Ent-kaur-16-ene synthase, chloroplastic OS=Oryza sativa subsp. japonica (sp|q0ja82|ks1_orysj : 250.0) Enzyme classification.EC_4 lyases.EC_4.2 carbon-oxygen lyase(50.4.2 : 46.6)	Kaurene synthase
TRITD2Av1G006750	-2.09026	TraesCS2D02G029700	Uncharacterized protein;CAMPLR22A2D_LOCUS261;ortholog BNAC06G01270D PROTEIN (PTHR24281:SF183)	9-beta-pimara-7,15-diene oxidase OS=Oryza sativa subsp. japonica (sp|q0jf01|c99a3_orysj : 593.0) Enzyme classification.EC_1 oxidoreductases.EC_1.14 oxidoreductase acting on paired donor with incorporation or reduction of molecular oxygen(50.1.13 : 306.2)	Cytochrome P450
TRITD2Av1G006790	-3.62772	TraesCS2B02G041000	Uncharacterized protein;unassigned;ortholog SYN-PIMARA-7,15-DIENE SYNTHASE (PTHR31739:SF22)	Enzyme classification.EC_4 lyases.EC_4.2 carbon-oxygen lyase(50.4.2 : 696.3) Syn-pimara-7,15-diene synthase OS=Oryza sativa subsp. indica (sp|q66qh3|ksl4_orysi : 623.0)	Kaurene synthase
TRITD2Av1G006860	2.0361		Uncharacterized protein;unassigned;ortholog SYN-PIMARA-7,15-DIENE SYNTHASE (PTHR31739:SF22)	no hits
TRITD2Av1G011430	-2.77758	TraesCS2A02G053300	Uncharacterized protein;unassigned;ortholog SUBFAMILY NOT NAMED (PTHR24281:SF193)	Premnaspirodiene oxygenase OS=Hyoscyamus muticus (sp|a6yih8|c7d55_hyomu : 360.0) Enzyme classification.EC_1 oxidoreductases.EC_1.14 oxidoreductase acting on paired donor with incorporation or reduction of molecular oxygen(50.1.13 : 279.8)	Cytochrome P450
TRITD2Av1G015160	-1.66779	TraesCS2A02G067500	Uncharacterized protein;unassigned;ortholog OSJNBB0071D01.4 PROTEIN (PTHR13683:SF804)	pepsin-type protease	Eukaryotic aspartyl protease family protein
TRITD2Av1G028770	-1.2149	TraesCS2A02G107000	Non-specific serine/threonine protein kinase;unassigned;ortholog CBL-INTERACTING SERINE/THREONINE-PROTEIN KINASE 15 (PTHR43895:SF28)	SNF1-related protein kinase (SnRK3)	Non-specific serine/threonine protein kinase
TRITD2Av1G029750	-3.004	TraesCS2A02G110300	Uncharacterized protein;unassigned;ortholog THAUMATIN-LIKE PROTEIN (PTHR31048:SF90)		Thaumatin-like protein
TRITD2Av1G032000	-2.20186	TraesCS2A02G116000	Uncharacterized protein;unassigned;ortholog OS10G0436900 PROTEIN (PTHR12266:SF12)	cation:calcium cation exchanger (CCX)	Cation calcium exchanger
TRITD2Av1G032980	-1.32335	TraesCS2A02G117900	Uncharacterized protein;unassigned;ortholog NON-FUNCTIONAL NADPH-DEPENDENT CODEINONE REDUCTASE 2-LIKE (PTHR11732:SF436)	no hits	Lipase
TRITD2Av1G036870	-1.2663	TraesCS2A02G130200	Uncharacterized protein;unassigned;ortholog HALOACID DEHALOGENASE-LIKE HYDROLASE (HAD) SUPERFAMILY PROTEIN (PTHR46649:SF6)	no hits	Haloacid dehalogenase-like hydrolase domain-containing protein 3
TRITD2Av1G038360	-1.21089	TraesCS2A02G136100	Uncharacterized protein;unassigned;ortholog OS03G0348800 PROTEIN (PTHR45856:SF7)	no hits	Lipase
TRITD2Av1G044340	-1.56601	TraesCS2A02G150600	Non-specific serine/threonine protein kinase;CIPK21;ortholog CBL-INTERACTING PROTEIN KINASE 21 (PTHR43895:SF67)	SNF1-related protein kinase (SnRK3)	Non-specific serine/threonine protein kinase
TRITD2Av1G068890	1.49847	TraesCS2A02G194500	Uncharacterized protein;unassigned;ortholog SIGNAL PEPTIDASE I (PTHR32153:SF13)	transcription factor (AS2/LOB)	LOB domain-containing protein%2C putative
TRITD2Av1G072680	-1.74012	TraesCS2A02G200700	Uncharacterized protein;unassigned;ortholog SCARECROW-LIKE PROTEIN 23 (PTHR31636:SF35)	transcription factor (GRAS)	Scarecrow transcription factor family protein
TRITD2Av1G078670	1.41388		Uncharacterized protein;unassigned;ortholog SCARECROW-LIKE PROTEIN 23 (PTHR31636:SF35)	no hits	Metal tolerance protein 9
TRITD2Av1G080670	-3.13628	TraesCS2A02G210000	Uncharacterized protein;unassigned;ortholog SUBFAMILY NOT NAMED (PTHR13301:SF187)	D-glucan synthase (CSLF)	Cellulose synthase-like protein
TRITD2Av1G086060	-2.44618	TraesCS2A02G219100	Isocitrate lyase;TaSAG7;ortholog BIFUNCTIONAL GLYOXYLATE CYCLE PROTEIN (PTHR21631:SF3)	isocitrate lyase	Isocitrate lyase
TRITD2Av1G095700	1.47377	TraesCS2A02G232900	Uncharacterized protein;unassigned;ortholog MYOSIN HEAVY CHAIN-LIKE PROTEIN (PTHR31580:SF11)		Filament-like plant protein G
TRITD2Av1G187690	1.18716	TraesCS2A02G307100	Uncharacterized protein;unassigned;ortholog OS04G0437600 PROTEIN (PTHR48016:SF15)	protein kinase (MAP3K-MEKK)	protein kinase family protein
TRITD2Av1G192860	-1.7073	TraesCS2A02G315700	Uncharacterized protein;unassigned;ortholog OSJNBA0064H22.4 PROTEIN (PTHR11732:SF372)	Deoxymugineic acid synthase 1-D OS=Triticum aestivum (sp|a0a1x9qhj0|dms1d_wheat : 229.0) Enzyme classification.EC_1 oxidoreductases.EC_1.1 oxidoreductase acting on CH-OH group of donor(50.1.1 : 136.1)	Reductase 1
TRITD2Av1G200110	1.63864	TraesCS2A02G337300	Uncharacterized protein;CAMPLR22A2D_LOCUS3277;ortholog 14-3-3-LIKE PROTEIN GF14 NU-RELATED (PTHR18860:SF101)		14-3-3 protein
TRITD2Av1G203120	1.95848	TraesCS2A02G330200	Uncharacterized protein;unassigned;ortholog OSJNBB0022F23.4 PROTEIN (PTHR43620:SF20)		Glycerophosphodiester phosphodiesterase-like protein
TRITD2Av1G208370	-1.6468	TraesCS2A02G345500	Malate synthase;unassigned;ortholog GLUTAMATE DECARBOXYLASE (PTHR27005:SF244)	malate synthase	Malate synthase
TRITD2Av1G210200	1.61639	TraesCS2A02G348800	Uncharacterized protein;unassigned;ortholog OJ990528_30.9 PROTEIN (PTHR16223:SF237)	transcription factor (bHLH)	Basic helix-loop-helix (BHLH) DNA-binding superfamily
TRITD2Av1G215440	1.44383	TraesCS2B02G376700	Uncharacterized protein;unassigned;ortholog OS04G0502900 PROTEIN (PTHR12294:SF26)	regulator component MICU of MCU calcium uniporter complex	Calcium-binding protein 1
TRITD2Av1G219650	1.40201	TraesCS2A02G365800	Uncharacterized protein;unassigned;ortholog OJ990528_30.9 PROTEIN (PTHR16223:SF237)	transcription factor (bHLH)	Basic helix-loop-helix (BHLH) DNA-binding superfamily
TRITD2Av1G220030	-1.13512	TraesCS2A02G367700	Uncharacterized protein;unassigned;ortholog PEROXYGENASE (PTHR31495:SF5)	caleosin	Caleosin
TRITD2Av1G227030	-1.10839	TraesCS2A02G384300	Uncharacterized protein;unassigned;ortholog BETA-GLUCOSIDASE 16 (PTHR10353:SF159)	coniferin beta-glucosidase	Beta-glucosidase
TRITD2Av1G228200	1.38196	TraesCS2A02G386400	Uncharacterized protein;unassigned;ortholog OS04G0537100 PROTEIN (PTHR31374:SF267)	no hits	Auxin-responsive protein-like
TRITD2Av1G229320	3.73623	TraesCS2A02G388500	Uncharacterized protein;unassigned;ortholog B-BOX ZINC FINGER PROTEIN 21 (PTHR31832:SF18)	transcription factor (BBX-DBB)	Zinc finger%2C B-box
TRITD2Av1G230580	1.68862	TraesCS2D02G388000	Uncharacterized protein;unassigned;ortholog OSJNBB0103I08.17 PROTEIN (PTHR45621:SF43)	receptor-like protein kinase (RLCK-VIIa)	Kinase family protein
TRITD2Av1G246610	1.03637	TraesCS2A02G421100	Uncharacterized protein;unassigned;ortholog EARLY ENDOSOME ANTIGEN (PTHR43049:SF1)		myosin heavy chain%2C embryonic smooth protein G
TRITD2Av1G247830	2.40268	TraesCS2A02G424600	Uncharacterized protein;unassigned;ortholog CINNAMYL ALCOHOL DEHYDROGENASE 8 (PTHR42683:SF65)	Enzyme classification.EC_1 oxidoreductases.EC_1.1 oxidoreductase acting on CH-OH group of donor(50.1.1 : 531.9) Cinnamyl alcohol dehydrogenase 7 OS=Oryza sativa subsp. japonica (sp|q0ja75|cadh7_orysj : 497.0)	Alcohol dehydrogenase%2C putative
TRITD2Av1G253130	2.64187	TraesCS2A02G440300	Uncharacterized protein;unassigned;ortholog PVR3-LIKE PROTEIN (PTHR33122:SF41)	no hits	Bifunctional inhibitor/lipid-transfer protein/seed storage 2S albumin-like protein
TRITD2Av1G253150	1.75945		Uncharacterized protein;unassigned;ortholog PVR3-LIKE PROTEIN (PTHR33122:SF41)	no hits	Protease inhibitor/seed storage/lipid transfer protein family protein
TRITD2Av1G267740	1.51612	TraesCS2A02G489500	WRKY45-like transcription factor;TaWRKY45-A;ortholog WRKY45-LIKE TRANSCRIPTION FACTOR (PTHR31282:SF79)	transcription factor (WRKY)	WRKY transcription factor
TRITD2Av1G270510	2.02178	TraesCS2A02G498000	Uncharacterized protein;unassigned;ortholog MTK1/MEKK4 HOMOLOG (PTHR24361:SF433)	protein kinase (MAP3K-MEKK)	Protein kinase
TRITD2Av1G273610	3.74283	TraesCS2A02G506800	Uncharacterized protein;unassigned;ortholog RIBONUCLEASE (PTHR12302:SF23)		Nuclease
TRITD2Av1G274240	-1.8646	TraesCS2A02G510400	Uncharacterized protein;unassigned;ortholog ISOASPARTYL PEPTIDASE/L-ASPARAGINASE 2-RELATED (PTHR10188:SF13)	Enzyme classification.EC_3 hydrolases.EC_3.4 hydrolase acting on peptide bond (peptidase)(50.3.4 : 120.3) Probable isoaspartyl peptidase/L-asparaginase 2 OS=Arabidopsis thaliana (sp|q8gxg1|aspgb_arath : 118.0)	Isoaspartyl peptidase/L-asparaginase
TRITD2Av1G274320	-2.12213	TraesCS2A02G510800	Uncharacterized protein;unassigned;ortholog ISOASPARTYL PEPTIDASE/L-ASPARAGINASE 2-RELATED (PTHR10188:SF13)	L-asparaginase	Isoaspartyl peptidase/L-asparaginase
TRITD2Av1G277000	3.31337	TraesCS2A02G518100	Uncharacterized protein;unassigned;ortholog 36.4 KDA PROLINE-RICH PROTEIN (PTHR31731:SF20)	no hits	Bifunctional inhibitor/lipid-transfer protein/seed storage 2S albumin-like protein
TRITD2Av1G283620	3.77104	TraesCS2A02G545800	Serine/threonine-protein kinase;unassigned;ortholog SERINE/THREONINE-PROTEIN KINASE (PTHR27009:SF213)	protein kinase (SD-1) protein kinase (SD-2)	Serine/threonine-protein kinase
TRITD2Av1G290300	2.25782	TraesCS2A02G582000	Uncharacterized protein;unassigned;ortholog C2 CALCIUM/LIPID-BINDING PLANT PHOSPHORIBOSYLTRANSFERASE FAMILY PROTEIN (PTHR45707:SF7)		C2 calcium/lipid-binding and GRAM domain protein
TRITD2Av1G294200	-2.84393	TraesCS2A02G567700	Uncharacterized protein;unassigned;ortholog ISOASPARTYL PEPTIDASE/L-ASPARAGINASE 2-RELATED (PTHR10188:SF13)	L-asparaginase	Isoaspartyl peptidase/L-asparaginase
TRITD2Bv1G005090	-1.16265	TraesCS2B02G024600	Uncharacterized protein;unassigned;ortholog SUBFAMILY NOT NAMED (PTHR33377:SF76)	no hits	NB-ARC domain-containing disease resistance protein
TRITD2Bv1G007780	1.55551	TraesCSU02G008300	Uncharacterized protein;unassigned;ortholog SUBFAMILY NOT NAMED (PTHR45707:SF47)	protein kinase (DLSV)	receptor kinase 1
TRITD2Bv1G008670	-1.70379	TraesCS2B02G040600	Uncharacterized protein;unassigned;ortholog BORON TRANSPORTER (PTHR48047:SF19)	UDP-glucose flavonoid 3-O-glucosyltransferase 7 OS=Fragaria ananassa (sp|q2v6j9|ufog7_fraan : 108.0) Enzyme classification.EC_2 transferases.EC_2.4 glycosyltransferase(50.2.4 : 39.5)	Glycosyltransferase G
TRITD2Bv1G009970	1.66318	TraesCS2B02G044400	Exocyst subunit Exo70 family protein;unassigned;ortholog EXOCYST SUBUNIT EXO70 FAMILY PROTEIN (PTHR12542:SF89)	no hits	Exocyst complex component 7
TRITD2Bv1G010840	-2.56285	TraesCS2B02G047400	Heat shock protein 90;Hsp90.1-B1;ortholog HEAT SHOCK PROTEIN 83 (PTHR11528:SF34)	chaperone (Hsp90)	Heat shock protein 90
TRITD2Bv1G015010	-1.88309	TraesCS2B02G065200	Uncharacterized protein;unassigned;ortholog OS04G0201800 PROTEIN (PTHR48017:SF81)	solute transporter (AAAP)	Amino acid transporter%2C putative
TRITD2Bv1G030150	1.33925	TraesCS2B02G108200	Uncharacterized protein;unassigned;ortholog OS07G0690400 PROTEIN (PTHR47992:SF108)	clade H phosphatase	Protein phosphatase 2C-like
TRITD2Bv1G037460	-1.35903	TraesCS2B02G123900	Non-specific serine/threonine protein kinase;unassigned;ortholog CBL-INTERACTING SERINE/THREONINE-PROTEIN KINASE 15 (PTHR43895:SF28)	CBL-interacting protein kinase 2 OS=Oryza sativa subsp. japonica (sp|q7x996|cipk2_orysj : 469.0) Enzyme classification.EC_2 transferases.EC_2.7 transferase transferring phosphorus-containing group(50.2.7 : 100.5)	Non-specific serine/threonine protein kinase
TRITD2Bv1G039380	-1.37302	TraesCS2B02G129600	Uncharacterized protein;unassigned;ortholog UDP-GLUCURONIC ACID DECARBOXYLASE 1 (PTHR43078:SF6)	UDP-D-glucuronic acid decarboxylase	UDP-glucuronic acid decarboxylase 1
TRITD2Bv1G041270	-1.65528	TraesCS2B02G135500	Uncharacterized protein;unassigned;ortholog OS10G0436900 PROTEIN (PTHR12266:SF12)	cation:calcium cation exchanger (CCX)	Cation calcium exchanger
TRITD2Bv1G047090	-1.99515	TraesCS2B02G152300	Uncharacterized protein;unassigned;ortholog HALOACID DEHALOGENASE-LIKE HYDROLASE (HAD) SUPERFAMILY PROTEIN (PTHR46649:SF6)	no hits	Haloacid dehalogenase-like hydrolase domain-containing protein 3
TRITD2Bv1G058000	-1.42756	TraesCS2B02G175800	Non-specific serine/threonine protein kinase;unassigned;ortholog CBL-INTERACTING PROTEIN KINASE 21 (PTHR43895:SF67)	SNF1-related protein kinase (SnRK3)	Non-specific serine/threonine protein kinase
TRITD2Bv1G069330	1.28038	TraesCS2B02G201700	Probable 6-phosphogluconolactonase;unassigned;ortholog 6-PHOSPHOGLUCONOLACTONASE 2-RELATED (PTHR11054:SF8)	6-phosphogluconolactonase	6-phosphogluconolactonase
TRITD2Bv1G074610	1.44318	TraesCS2B02G212400	Uncharacterized protein;unassigned;ortholog SIGNAL PEPTIDASE I (PTHR32153:SF13)	transcription factor (AS2/LOB)	LOB domain-containing protein%2C putative
TRITD2Bv1G079290	1.48063	TraesCS2B02G222900	Uncharacterized protein;unassigned;ortholog OS10G0200000 PROTEIN (PTHR27006:SF292)	protein kinase (DLSV)	receptor kinase 1
TRITD2Bv1G084440	-1.5666	TraesCS2B02G231500	Uncharacterized protein;unassigned;ortholog OS07G0563400 PROTEIN (PTHR33098:SF75)	no hits	Cotton fiber expressed protein
TRITD2Bv1G087140	-2.58097	TraesCS2B02G236200	Uncharacterized protein;unassigned;ortholog SUBFAMILY NOT NAMED (PTHR13301:SF187)	D-glucan synthase (CSLF)	Cellulose synthase-like protein
TRITD2Bv1G087180	-3.21457	TraesCS2B02G236500	Uncharacterized protein;unassigned;ortholog MIXED-LINKED GLUCAN SYNTHASE 3-RELATED (PTHR13301:SF44)		Cellulose synthase-like protein
TRITD2Bv1G091240	-3.25584	TraesCS2B02G244600	Uncharacterized protein;unassigned;ortholog BIFUNCTIONAL GLYOXYLATE CYCLE PROTEIN (PTHR21631:SF3)	isocitrate lyase	Isocitrate lyase
TRITD2Bv1G121870	-1.59613	TraesCS2B02G272700	Uncharacterized protein;unassigned;ortholog OS07G0147700 PROTEIN (PTHR43190:SF7)	N-acetylglucosamine kinase	N-acetyl-D-glucosamine kinase
TRITD2Bv1G151090	-1.44213	TraesCS2B02G318600	Uncharacterized protein;unassigned;ortholog OS04G0430200 PROTEIN (PTHR13593:SF105)		PI-PLC X domain-containing protein
TRITD2Bv1G153620	-1.10492	TraesCS2B02G324400	Uncharacterized protein;unassigned;ortholog LD23868P (PTHR12832:SF11)	no hits	T-complex protein 11
TRITD2Bv1G159690	-1.64393	TraesCS2B02G336900	Uncharacterized protein;unassigned;ortholog OS04G0450600 PROTEIN (PTHR33735:SF9)	no hits	Polyphosphate kinase G
TRITD2Bv1G160500	2.35197	TraesCS2B02G338500	Uncharacterized protein;unassigned;ortholog T-COMPLEX PROTEIN 1 SUBUNIT ETA (PTHR11353:SF22)	monosaccharide transporter (STP)	Sugar transporter%2C putative
TRITD2Bv1G189780	1.59139	TraesCS2B02G403800	Uncharacterized protein;unassigned;ortholog OS04G0537100 PROTEIN (PTHR31374:SF267)	no hits	Auxin-responsive protein-like
TRITD2Bv1G190830	3.92889	TraesCS2B02G406600	Uncharacterized protein;unassigned;ortholog B-BOX ZINC FINGER PROTEIN 21 (PTHR31832:SF18)	transcription factor (BBX-DBB)	Zinc finger%2C B-box
TRITD2Bv1G200430	-1.64808	TraesCS2B02G422500	Uncharacterized protein;unassigned;ortholog SERINE/THREONINE-PROTEIN KINASE PIX13-RELATED (PTHR45621:SF40)	Probable serine/threonine-protein kinase PIX13 OS=Arabidopsis thaliana (sp|q9sii6|pix13_arath : 261.0) Enzyme classification.EC_2 transferases.EC_2.7 transferase transferring phosphorus-containing group(50.2.7 : 72.0)	Kinase family protein
TRITD2Bv1G206930	1.93257	TraesCS2B02G437300	Uncharacterized protein;unassigned;ortholog LRR RECEPTOR-LIKE PROTEIN KINASE 1 (PTHR27006:SF166)		Leucine-rich repeat receptor-like protein kinase
TRITD2Bv1G209050	-1.22493	TraesCS2B02G442800	Uncharacterized protein;unassigned;ortholog OS04G0613800 PROTEIN (PTHR34067:SF13)	no hits	Methyl-CpG-binding domain protein
TRITD2Bv1G210160	-2.36897	TraesCS2B02G445100	Uncharacterized protein;unassigned;ortholog ENT-KAUR-16-ENE SYNTHASE, CHLOROPLASTIC (PTHR31739:SF3)	Ent-kaur-16-ene synthase, chloroplastic OS=Oryza sativa subsp. japonica (sp|q0ja82|ks1_orysj : 294.0) Enzyme classification.EC_4 lyases.EC_4.2 carbon-oxygen lyase(50.4.2 : 57.7)	Kaurene synthase
TRITD2Bv1G210240	-1.77605	TraesCS2B02G445200	Uncharacterized protein;unassigned;ortholog ENT-KAUR-16-ENE SYNTHASE, CHLOROPLASTIC (PTHR31739:SF3)	ent-kaurene synthase	Kaurene synthase
TRITD2Bv1G210250	-1.42105	TraesCS2B02G445300	Uncharacterized protein;unassigned;ortholog ENT-KAURENE OXIDASE, CHLOROPLASTIC (PTHR47283:SF1)	ent-kaurenoic acid oxidase	Cytochrome P450
TRITD2Bv1G210350	-2.99997	TraesCS2B02G445600	Uncharacterized protein;unassigned;ortholog BNAC06G01270D PROTEIN (PTHR24281:SF183)	Cytochrome P450 99A2 OS=Oryza sativa subsp. japonica (sp|q7x7x4|c99a2_orysj : 337.0) Enzyme classification.EC_1 oxidoreductases.EC_1.14 oxidoreductase acting on paired donor with incorporation or reduction of molecular oxygen(50.1.13 : 133.1)	Cytochrome P450%2C putative
TRITD2Bv1G215020	4.05933	TraesCS2A02G440500	Uncharacterized protein;unassigned;ortholog PVR3-LIKE PROTEIN (PTHR33122:SF41)	no hits	Protease inhibitor/seed storage/lipid transfer protein family protein
TRITD2Bv1G228640	-1.19484	TraesCS2B02G507700	Uncharacterized protein;unassigned;ortholog SUBFAMILY NOT NAMED (PTHR10366:SF707)		Anthocyanidin reductase
TRITD2Bv1G231460	1.64301	TraesCS2B02G517400	Uncharacterized protein;unassigned;ortholog WRKY45-LIKE TRANSCRIPTION FACTOR (PTHR31282:SF79)	transcription factor (WRKY)	WRKY transcription factor
TRITD2Bv1G233690	2.05288	TraesCS2B02G526200	Uncharacterized protein;unassigned;ortholog MTK1/MEKK4 HOMOLOG (PTHR24361:SF433)		Protein kinase
TRITD2Bv1G234770	-1.15189	TraesCS2B02G530000	Uncharacterized protein;unassigned;ortholog OSJNBA0071I13.19 PROTEIN (PTHR46086:SF18)	lipase (OBL)	Lipase
TRITD2Bv1G238060	-1.82465	TraesCS2A02G510800	Uncharacterized protein;unassigned;ortholog ISOASPARTYL PEPTIDASE/L-ASPARAGINASE 2-RELATED (PTHR10188:SF13)	L-asparaginase	Isoaspartyl peptidase/L-asparaginase
TRITD2Bv1G238070	-1.6822	TraesCS2B02G538600	Uncharacterized protein;unassigned;ortholog ISOASPARTYL PEPTIDASE/L-ASPARAGINASE 2-RELATED (PTHR10188:SF13)	Enzyme classification.EC_3 hydrolases.EC_3.4 hydrolase acting on peptide bond (peptidase)(50.3.4 : 120.2) Probable isoaspartyl peptidase/L-asparaginase 2 OS=Arabidopsis thaliana (sp|q8gxg1|aspgb_arath : 117.0)	Isoaspartyl peptidase/L-asparaginase
TRITD2Bv1G241280	2.71335	TraesCS2B02G546700	Uncharacterized protein;unassigned;ortholog 36.4 KDA PROLINE-RICH PROTEIN (PTHR31731:SF20)	no hits	Bifunctional inhibitor/lipid-transfer protein/seed storage 2S albumin-like protein
TRITD2Bv1G246920	2.61972	TraesCS2B02G564900	Uncharacterized protein;unassigned;ortholog SUBFAMILY NOT NAMED (PTHR22952:SF429)	transcription factor (bZIP)	Transcription factor
TRITD2Bv1G248400	1.70649	TraesCS2B02G569100	Uncharacterized protein;unassigned;ortholog SUBFAMILY NOT NAMED (PTHR45811:SF31)		Heavy metal transport/detoxification superfamily protein
TRITD2Bv1G258490	-3.99779	TraesCS2B02G599900	Uncharacterized protein;unassigned;ortholog 4-HYDROXY-7-METHOXY-3-OXO-3,4-DIHYDRO-2H-1,4-BENZOXAZIN-2-YL GLUCOSIDE BETA-D-GLUCOSIDASE 1, CHLOROPLASTIC (PTHR10353:SF147)	4-hydroxy-7-methoxy-3-oxo-3,4-dihydro-2H-1,4-benzoxazin-2-yl glucoside beta-D-glucosidase 1b, chloroplastic OS=Triticum aestivum (sp|q1xh05|hgl1b_wheat : 1097.0) Enzyme classification.EC_3 hydrolases.EC_3.2 glycosylase(50.3.2 : 337.6)	Beta-glucosidase
TRITD2Bv1G262700	1.10522	TraesCS2B02G615300	Uncharacterized protein;unassigned;ortholog SUBFAMILY NOT NAMED (PTHR11654:SF547)	anion transporter (NRT1/PTR)	Protein NRT1/ PTR FAMILY 5.5
TRITD2Bv1G263980	1.29705	TraesCS2B02G630000	Uncharacterized protein;unassigned;ortholog SERINE/THREONINE-PROTEIN KINASE SAPK5 (PTHR24343:SF325)	SNF1-related protein kinase (SnRK2)	Protein kinase
TRITD2Bv1G265080	-1.51213	TraesCSU02G020500	Uncharacterized protein;unassigned;ortholog CHITINASE 2 (PTHR22595:SF140)		Chitinase
TRITD3Av1G000250	-1.69851	TraesCS3A02G016200	Uncharacterized protein;unassigned;ortholog OS07G0133100 PROTEIN (PTHR27007:SF342)	protein kinase (L-lectin)	Receptor lectin kinase
TRITD3Av1G001110	-1.01025	TraesCS3D02G025100	Uncharacterized protein;unassigned;ortholog SUBFAMILY NOT NAMED (PTHR27006:SF339)		Cysteine-rich receptor-like kinase
TRITD3Av1G009930	2.88649	TraesCS3A02G041900	Uncharacterized protein;unassigned;ortholog	no hits	SIGNAL PEPTIDE PEPTIDASE-LIKE 3 G
TRITD3Av1G010700	-1.16779	TraesCS3A02G043900	Uncharacterized protein;unassigned;ortholog GDSL-LIKE LIPASE/ACYLHYDROLASE FAMILY PROTEIN, EXPRESSED (PTHR22835:SF517)	Enzyme classification.EC_3 hydrolases.EC_3.1 hydrolase acting on ester bond(50.3.1 : 410.1) Endonuclease 2 OS=Arabidopsis thaliana (sp|q9c9g4|endo2_arath : 333.0)	Nuclease S1
TRITD3Av1G017250	2.77453	TraesCS3A02G061700	Uncharacterized protein;unassigned;ortholog SUBFAMILY NOT NAMED (PTHR24281:SF200)	indolin-2-one monooxygenase OS=Zea mays (sp|q43255|c71c2_maize : 150.0) Enzyme classification.EC_1 oxidoreductases.EC_1.14 oxidoreductase acting on paired donor with incorporation or reduction of molecular oxygen(50.1.13 : 137.8)	Cytochrome P450
TRITD3Av1G021560	-2.22687	TraesCS3A02G077300	Uncharacterized protein;unassigned;ortholog SUBFAMILY NOT NAMED (PTHR24305:SF206)	Premnaspirodiene oxygenase OS=Hyoscyamus muticus (sp|a6yih8|c7d55_hyomu : 312.0) Enzyme classification.EC_1 oxidoreductases.EC_1.14 oxidoreductase acting on paired donor with incorporation or reduction of molecular oxygen(50.1.13 : 272.2)	Cytochrome P450 family protein%2C expressed
TRITD3Av1G029520	1.35823	TraesCS3A02G098300	Uncharacterized protein;unassigned;ortholog SUBFAMILY NOT NAMED (PTHR33103:SF59)	no hits	Recombination protein RecR
TRITD3Av1G029850	1.37917	TraesCS3A02G099000	Uncharacterized protein;unassigned;ortholog NEURONAL PAS DOMAIN PROTEIN (PTHR31439:SF4)	no hits	neuronal PAS domain protein G
TRITD3Av1G029860	1.77725	TraesCS3A02G099200	Dehydration responsive element binding protein W73;W73;ortholog DEHYDRATION-RESPONSIVE ELEMENT-BINDING PROTEIN 2C (PTHR31241:SF62)		Chromodomain helicase DNA binding protein%2C putative
TRITD3Av1G036910	1.8616	TraesCS3A02G115800	Uncharacterized protein;unassigned;ortholog	no hits	Ribosomal RNA large subunit methyltransferase G G
TRITD3Av1G038850	-1.51108	TraesCS3A02G118200	Uncharacterized protein;unassigned;ortholog OS01G0179800 PROTEIN (PTHR10383:SF45)	no hits	Serine incorporator
TRITD3Av1G042320	-1.25583	TraesCS3A02G123000	Uncharacterized protein;unassigned;ortholog OS05G0196100 PROTEIN (PTHR24223:SF388)		ABC transporter ATP-binding protein/permease VMR1
TRITD3Av1G048980	-2.39902	TraesCS3A02G312200	Uncharacterized protein;unassigned;ortholog OS01G0199700 PROTEIN (PTHR33108:SF11)	no hits	DUF1677 family protein
TRITD3Av1G055320	-1.61185	TraesCS3A02G140900	Uncharacterized protein;unassigned;ortholog OS01G0214800 PROTEIN (PTHR22835:SF574)		GDSL esterase/lipase G
TRITD3Av1G080790	1.30892	TraesCS3A02G173200	Uncharacterized protein;unassigned;ortholog SUBFAMILY NOT NAMED (PTHR33207:SF53)	no hits	Rap1 GTPase-GDP dissociation stimulator 1 G
TRITD3Av1G082220	1.6849	TraesCS3A02G175700	Uncharacterized protein;unassigned;ortholog DEXH-BOX ATP-DEPENDENT RNA HELICASE DEXH8 (PTHR18934:SF221)		ATP-dependent RNA helicase%2C putative
TRITD3Av1G090610	2.19154	TraesCS3D02G189300	Uncharacterized protein;unassigned;ortholog HOLLIDAY JUNCTION RESOLVASE MOC1, CHLOROPLASTIC-RELATED (PTHR36015:SF6)	Holliday junction resolvase (MOC1)	MutS2
TRITD3Av1G099040	-1.29025	TraesCS3A02G192000	Uncharacterized protein;unassigned;ortholog ESTS AU081301(E20138) (PTHR31482:SF2)	component FBX of SCF E3 ubiquitin ligase complex	F-box protein
TRITD3Av1G149490	1.21274	TraesCS3A02G225100	Uncharacterized protein;unassigned;ortholog S-TYPE ANION CHANNEL SLAH3 (PTHR31269:SF2)	anion channel (SLAC)	S-type anion channel
TRITD3Av1G163210	1.67979	TraesCS3A02G244400	Uncharacterized protein;unassigned;ortholog EMBRYONIC ABUNDANT PROTEIN-LIKE (PTHR44575:SF1)	no hits	S-adenosylmethionine-dependent methyltransferase
TRITD3Av1G165580	2.46415	TraesCS3A02G246600	Uncharacterized protein;unassigned;ortholog ARABINOGALACTAN PROTEIN-LIKE (PTHR32077:SF19)	fasciclin-type arabinogalactan protein	Fasciclin-like arabinogalactan protein
TRITD3Av1G171110	-1.73943	TraesCS3A02G255300	Bidirectional sugar transporter SWEET;unassigned;ortholog BIDIRECTIONAL SUGAR TRANSPORTER SWEET2B (PTHR10791:SF54)	sugar efflux transporter (SWEET)	Bidirectional sugar transporter SWEET
TRITD3Av1G173680	-2.49929	TraesCS3A02G260200	Chitinase;Chi 3;ortholog CHITINASE 12 (PTHR22595:SF79)		Chitinase
TRITD3Av1G174080	-1.16134	TraesCS3A02G260800	Uncharacterized protein;unassigned;ortholog OS01G0692100 PROTEIN (PTHR11260:SF318)	class tau glutathione S-transferase	Glutathione S-transferase
TRITD3Av1G179880	1.17406	TraesCS3A02G270500	Uncharacterized protein;unassigned;ortholog OS01G0674800 PROTEIN (PTHR46084:SF27)	protein kinase (LRR-VI-2)	Receptor protein kinase%2C putative
TRITD3Av1G183680	3.40671	TraesCS3A02G278100	Uncharacterized protein;unassigned;ortholog SERINE CARBOXYPEPTIDASE-LIKE 40 (PTHR11802:SF132)	protein kinase (PERK)	Receptor-like kinase
TRITD3Av1G184190	-1.5004	TraesCS3A02G279700	Glycosyltransferase;unassigned;ortholog GLYCOSYLTRANSFERASE (PTHR48048:SF60)	Anthocyanidin 5,3-O-glucosyltransferase OS=Rosa hybrid cultivar (sp|q4r1i9|anglt_roshc : 349.0) Enzyme classification.EC_2 transferases.EC_2.4 glycosyltransferase(50.2.4 : 304.7)	Glycosyltransferase
TRITD3Av1G184440	-2.43696	TraesCS3A02G280700	Caleosin;Clo4-A;ortholog CALEOSIN (PTHR31495:SF25)	no hits	Caleosin
TRITD3Av1G194410	1.19225	TraesCS3A02G299500	Uncharacterized protein;unassigned;ortholog XYLOGLUCAN GLYCOSYLTRANSFERASE 12-RELATED (PTHR32044:SF44)	Probable xyloglucan glycosyltransferase 1 OS=Oryza sativa subsp. japonica (sp|q8liy0|cslc1_orysj : 481.0) Enzyme classification.EC_2 transferases.EC_2.4 glycosyltransferase(50.2.4 : 259.4)	Cellulose synthase
TRITD3Av1G195240	1.52914	TraesCS3A02G297600	Uncharacterized protein;unassigned;ortholog SUBTILISIN-LIKE PROTEASE SBT2.2 (PTHR10795:SF439)	protease (SBT2)	Subtilisin-like protease
TRITD3Av1G206030	1.72468	TraesCS3A02G333300	Tubulin beta chain;unassigned;ortholog TUBULIN BETA-6 CHAIN (PTHR11588:SF321)	component beta-Tubulin of alpha-beta-Tubulin heterodimer	Tubulin beta chain
TRITD3Av1G209080	1.58578	TraesCS3A02G339600	NAC transcription factor 4;NAC4;ortholog NAC DOMAIN-CONTAINING PROTEIN 68 (PTHR31719:SF165)	transcription factor (NAC)	NAC domain-containing protein
TRITD3Av1G214670	2.95788	TraesCS3A02G351400	Uncharacterized protein;unassigned;ortholog FLAVONOL SYNTHASE/FLAVANONE 3-HYDROXYLASE-LIKE (PTHR47991:SF17)	Probable 2-oxoglutarate-dependent dioxygenase At5g05600 OS=Arabidopsis thaliana (sp|q9fff6|diox5_arath : 327.0) Enzyme classification.EC_1 oxidoreductases.EC_1.14 oxidoreductase acting on paired donor with incorporation or reduction of molecular oxygen(50.1.13 : 116.4)	2-oxoglutarate (2OG) and Fe(II)-dependent oxygenase superfamily protein
TRITD3Av1G219080	2.24311	TraesCS3A02G376800	Uncharacterized protein;unassigned;ortholog OS05G0344200 PROTEIN (PTHR33790:SF1)	no hits	Early response to dehydration 15-like protein G
TRITD3Av1G232020	-1.39532	TraesCS3A02G395700	Uncharacterized protein;unassigned;ortholog PENTATRICOPEPTIDE REPEAT (PPR) SUPERFAMILY PROTEIN (PTHR13343:SF18)		Pentatricopeptide repeat (PPR) superfamily protein G
TRITD3Av1G235170	1.70887	TraesCS3A02G406100	Uncharacterized protein;unassigned;ortholog METHYLTRANSFERASE PMT26-RELATED (PTHR10108:SF1130)		S-adenosyl-L-methionine-dependent methyltransferases superfamily protein
TRITD3Av1G235180	2.65047	TraesCS3A02G406200	Uncharacterized protein;unassigned;ortholog GIBBERELLIN 20 OXIDASE 2 (PTHR47990:SF114)	gibberellin 20-oxidase	Gibberellin 20 oxidase 2
TRITD3Av1G247380	4.76005	TraesCS3A02G435200	Serine/threonine-protein kinase;unassigned;ortholog S-ADENOSYL-L-METHIONINE-DEPENDENT METHYLTRANSFERASES SUPERFAMILY PROTEIN (PTHR42873:SF1)	protein kinase (SD-1)	Serine/threonine-protein kinase
TRITD3Av1G263510	1.74647		Serine/threonine-protein kinase;unassigned;ortholog S-ADENOSYL-L-METHIONINE-DEPENDENT METHYLTRANSFERASES SUPERFAMILY PROTEIN (PTHR42873:SF1)	methionine S-methyltransferase	Methionine S-methyltransferase
TRITD3Av1G263790	-1.65956	TraesCS3A02G478500	Uncharacterized protein;unassigned;ortholog GLUTATHIONE S-TRANSFERASE F9 (PTHR43900:SF45)		Leucine-rich repeat receptor-like kinase
TRITD3Av1G273640	-2.00119	TraesCS3A02G498700	Uncharacterized protein;unassigned;ortholog SUBFAMILY NOT NAMED (PTHR31403:SF52)	phospholipase A1 (PC-PLA1)	Phospholipase A1
TRITD3Av1G274600	-2.36877	TraesCS3A02G501600	Uncharacterized protein;unassigned;ortholog	no hits	CW7 G
TRITD3Av1G274630	-2.36877	TraesCS3A02G501900		no hits	CW7 G
TRITD3Av1G279150	-2.20823	TraesCS3A02G517100	Wheatwin-1;PR4A;ortholog WOUND-INDUCED PROTEIN WIN2 (PTHR46351:SF3)		Pathogenesis-related protein PR-4
TRITD3Av1G286170	-1.5371	TraesCS3A02G535100	MYB13 transcription factor;MYB13-1;ortholog MYB-RELATED PROTEIN (PTHR45675:SF72)	transcription factor (MYB)	Myb transcription factor
TRITD3Bv1G000460	-2.04121	TraesCS3B02G003600	Uncharacterized protein;unassigned;ortholog SUBFAMILY NOT NAMED (PTHR13935:SF113)	transcription factor (bHLH)	basic helix-loop-helix (bHLH) DNA-binding superfamily protein
TRITD3Bv1G004480	-1.71919	TraesCSU02G050600	Uncharacterized protein;TRAES_3BF060400090CFD_c1;ortholog LECITHIN:CHOLESTEROL ACYLTRANSFERASE FAMILY PROTEIN, EXPRESSED (PTHR11440:SF50)	Lecithin-cholesterol acyltransferase-like 1 OS=Oryza sativa subsp. japonica (sp|q10pi6|lcat1_orysj : 250.0) Enzyme classification.EC_2 transferases.EC_2.3 acyltransferase(50.2.3 : 82.8)	Lecithin-cholesterol acyltransferase-like 1
TRITD3Bv1G016410	-1.08943	TraesCS3A02G053000	Non-specific lipid-transfer protein;unassigned;ortholog NON-SPECIFIC LIPID-TRANSFER PROTEIN 2A (PTHR33076:SF129)		Non-specific lipid-transfer protein
TRITD3Bv1G016440	-1.19976	TraesCS3B02G063400	Non-specific lipid-transfer protein;ltp9.2c;ortholog NON-SPECIFIC LIPID-TRANSFER PROTEIN (PTHR33076:SF105)		Non-specific lipid-transfer protein
TRITD3Bv1G016470	-1.20024	TraesCS3B02G062700	Non-specific lipid-transfer protein;unassigned;ortholog NON-SPECIFIC LIPID-TRANSFER PROTEIN (PTHR33076:SF105)		Non-specific lipid-transfer protein
TRITD3Bv1G016510	-1.09884	TraesCS3B02G063200	Non-specific lipid-transfer protein;ltp9.2c;ortholog NON-SPECIFIC LIPID-TRANSFER PROTEIN (PTHR33076:SF105)		Non-specific lipid-transfer protein
TRITD3Bv1G016690	-1.04908	TraesCS3B02G063200	Non-specific lipid-transfer protein;ltp9.2c;ortholog NON-SPECIFIC LIPID-TRANSFER PROTEIN (PTHR33076:SF105)		Non-specific lipid-transfer protein
TRITD3Bv1G019700	1.62534	TraesCS3B02G072200	Uncharacterized protein;TRAES_3BF037800060CFD_c1;ortholog OS01G0143800 PROTEIN (PTHR10826:SF15)		Mitochondrial glycoprotein
TRITD3Bv1G032270	1.08824		Uncharacterized protein;TRAES_3BF037800060CFD_c1;ortholog OS01G0143800 PROTEIN (PTHR10826:SF15)	no hits	RING finger protein
TRITD3Bv1G033750	1.42837	TraesCS3B02G113900	Uncharacterized protein;unassigned;ortholog SUBFAMILY NOT NAMED (PTHR33103:SF59)	no hits	DUF674 family protein
TRITD3Bv1G034470	1.78437	TraesCS3B02G115400	Uncharacterized protein;unassigned;ortholog SUBFAMILY NOT NAMED (PTHR45623:SF36)	transcription factor (DREB)	ethylene responsive element binding factor 2
TRITD3Bv1G044290	-2.85301	TraesCS3B02G130400	Uncharacterized protein;TRAES_3BF066700110CFD_c1;ortholog 18.0 KDA CLASS II HEAT SHOCK PROTEIN (PTHR11527:SF260)	class-C-II small heat-shock-responsive protein	Heat shock protein
TRITD3Bv1G044350	-2.46093	TraesCS3B02G131200	Uncharacterized protein;TRAES_3BF066700050CFD_c1;ortholog HSP17 (PTHR11527:SF301)	class-C-II small heat-shock-responsive protein	Heat-shock protein%2C putative
TRITD3Bv1G047690	-1.4686	TraesCS3B02G137300	Uncharacterized protein;unassigned;ortholog OS01G0179800 PROTEIN (PTHR10383:SF45)	no hits	Serine incorporator
TRITD3Bv1G051660	1.2985	TraesCS3B02G143300	Glycosyltransferase;unassigned;ortholog UDP-GLYCOSYLTRANSFERASE 73D1 (PTHR48047:SF93)		Glycosyltransferase G
TRITD3Bv1G054130	1.5819	TraesCS3B02G149000	Peroxidase;TRAES_3BF048200030CFD_c1;ortholog PEROXIDASE 25 (PTHR31235:SF87)		Peroxidase
TRITD3Bv1G070200	-4.71493	TraesCS3B02G181300	Uncharacterized protein;unassigned;ortholog OS01G0229800 PROTEIN (PTHR21234:SF41)	no hits	5'-methylthioadenosine/S-adenosylhomocysteine nucleosidase
TRITD3Bv1G089560	-1.32884	TraesCS3B02G210300	Uncharacterized protein;TRAES_3BF008800180CFD_c1;ortholog CYCLIC DOF FACTOR 3-LIKE (PTHR31089:SF47)	transcription factor (DOF)	Dof zinc finger protein
TRITD3Bv1G092920	1.91674	TraesCS3D02G189300	Uncharacterized protein;unassigned;ortholog HOLLIDAY JUNCTION RESOLVASE MOC1, CHLOROPLASTIC-RELATED (PTHR36015:SF6)	Holliday junction resolvase (MOC1)	MutS2
TRITD3Bv1G097290	-1.56093	TraesCS3B02G220900	Uncharacterized protein;TRAES_3BF089900020CFD_c1;ortholog ESTS AU081301(E20138) (PTHR31482:SF2)	component FBX of SCF E3 ubiquitin ligase complex	F-box protein
TRITD3Bv1G132860	1.17606	TraesCS3B02G254700	Uncharacterized protein;unassigned;ortholog S-TYPE ANION CHANNEL SLAH3 (PTHR31269:SF2)	anion channel (SLAC)	S-type anion channel
TRITD3Bv1G136270	-0.920664	TraesCS3B02G262000	Uncharacterized protein;TRAES_3BF019800040CFD_c1;ortholog SODIUM/PYRUVATE COTRANSPORTER BASS2, CHLOROPLASTIC (PTHR10361:SF62)	2-keto acid transporter (BAT)	Sodium Bile acid symporter family
TRITD3Bv1G142170	2.31382	TraesCS3B02G272700	Fasciclin-like protein FLA14;TRAES_3BF022100060CFD_c1;ortholog ARABINOGALACTAN PROTEIN-LIKE (PTHR32077:SF19)	fasciclin-type arabinogalactan protein	Fasciclin-like arabinogalactan protein
TRITD3Bv1G144240	1.54779	TraesCS3B02G275600	Uncharacterized protein;unassigned;ortholog EMBRYONIC ABUNDANT PROTEIN-LIKE (PTHR44575:SF1)	no hits	Methyltransferase-related family protein
TRITD3Bv1G149640	-1.55003	TraesCS3B02G287200	Bidirectional sugar transporter SWEET;TRAES_3BF077700030CFD_c1;ortholog BIDIRECTIONAL SUGAR TRANSPORTER SWEET2B (PTHR10791:SF54)	sugar efflux transporter (SWEET)	Bidirectional sugar transporter SWEET
TRITD3Bv1G153670	-1.61702	TraesCS3B02G291900	Serine/threonine-protein kinase;TRAES_3BF012800040CFD_c1;ortholog RECEPTOR-LIKE PROTEIN KINASE 1 (PTHR47976:SF27)	G-type lectin S-receptor-like serine/threonine-protein kinase LECRK4 OS=Oryza sativa subsp. indica (sp|q25ag2|lerk4_orysi : 422.0) Enzyme classification.EC_2 transferases.EC_2.7 transferase transferring phosphorus-containing group(50.2.7 : 113.5)	Serine/threonine-protein kinase
TRITD3Bv1G154510	-2.55867	TraesCS3B02G293200	Chitinase;TRAES_3BF280800020CFD_c1;ortholog CHITINASE 12 (PTHR22595:SF79)		Chitinase
TRITD3Bv1G154530	-2.74649	TraesCS3B02G293400	Uncharacterized protein;unassigned;ortholog CHITINASE 2 (PTHR22595:SF140)		Chitinase
TRITD3Bv1G166050	-1.32526	TraesCS3B02G313500	Glycosyltransferase;unassigned;ortholog GLYCOSYLTRANSFERASE (PTHR48048:SF60)	Anthocyanidin 5,3-O-glucosyltransferase OS=Rosa hybrid cultivar (sp|q4r1i9|anglt_roshc : 349.0) Enzyme classification.EC_2 transferases.EC_2.4 glycosyltransferase(50.2.4 : 304.3)	Glycosyltransferase
TRITD3Bv1G176750	-2.87117	TraesCS3B02G336800	Uncharacterized protein;TRAES_3BF110300150CFD_c1;ortholog	no hits	transmembrane protein G
TRITD3Bv1G176760	-2.92191	TraesCS3B02G336800	Uncharacterized protein;TRAES_3BF110300150CFD_c1;ortholog	no hits	transmembrane protein G
TRITD3Bv1G176870	1.35628	TraesCS3B02G337100	Uncharacterized protein;unassigned;ortholog XYLOGLUCAN GLYCOSYLTRANSFERASE 12-RELATED (PTHR32044:SF44)		Cellulose synthase G
TRITD3Bv1G177420	2.08747	TraesCS3B02G339100	Uncharacterized protein;TRAES_3BF082100050CFD_c1;ortholog SUBTILISIN-LIKE PROTEASE SBT2.2 (PTHR10795:SF439)	protease (SBT2)	Subtilisin-like protease
TRITD3Bv1G186730	1.78947	TraesCS3B02G363500	Tubulin beta chain;TRAES_3BF136200030CFD_c1;ortholog TUBULIN BETA-6 CHAIN (PTHR11588:SF321)		Tubulin beta chain
TRITD3Bv1G199130	2.69448	TraesCS3B02G383900	Uncharacterized protein;TRAES_3BF009500080CFD_c1;ortholog FLAVONOL SYNTHASE/FLAVANONE 3-HYDROXYLASE-LIKE (PTHR47991:SF17)	Probable 2-oxoglutarate-dependent dioxygenase At5g05600 OS=Arabidopsis thaliana (sp|q9fff6|diox5_arath : 322.0) Enzyme classification.EC_1 oxidoreductases.EC_1.14 oxidoreductase acting on paired donor with incorporation or reduction of molecular oxygen(50.1.13 : 113.2)	2-oxoglutarate (2OG) and Fe(II)-dependent oxygenase superfamily protein
TRITD3Bv1G204950	-1.71644	TraesCS3B02G395200	Uncharacterized protein;unassigned;ortholog REGULATOR OF CHROMOSOME CONDENSATION (RCC1) FAMILY PROTEIN (PTHR22870:SF382)		Regulator of chromosome condensation (RCC1) family protein
TRITD3Bv1G206370	1.27268	TraesCS3B02G396200	Uncharacterized protein;TRAES_3BF050300020CFD_c1;ortholog OS01G0848700 PROTEIN (PTHR47978:SF38)	A-class RAB GTPase	Ras-related protein Rab-11A
TRITD3Bv1G208880	1.5331	TraesCS3B02G403100	Uncharacterized protein;TRAES_3BF093200060CFD_c1;ortholog LYSM-DOMAIN PROTEIN KINASE FAMILY PROTEIN-RELATED (PTHR46204:SF8)	protein kinase (LysM)	Receptor protein kinase%2C putative
TRITD3Bv1G211690	2.23678	TraesCS3B02G409300	Uncharacterized protein;TRAES_3BF019300240CFD_c1;ortholog OS05G0344200 PROTEIN (PTHR33790:SF1)	no hits	Early response to dehydration 15-like protein G
TRITD3Bv1G212930	2.03956	TraesCS3B02G411600	Peroxidase;TAA_ctg0464b.00180.1;ortholog PEROXIDASE 2 (PTHR31235:SF26)		Peroxidase
TRITD3Bv1G212940	2.38114	TraesCS3B02G411700	Uncharacterized protein;unassigned;ortholog		peroxidase G
TRITD3Bv1G222990	3.46183	TraesCS3B02G436800	Uncharacterized protein;TRAES_3BF114300080CFD_c1;ortholog OS01G0888800 PROTEIN (PTHR36023:SF5)	no hits	Homeobox protein otx5 G
TRITD3Bv1G241610	1.15922	TraesCS3B02G475200	Uncharacterized protein;unassigned;ortholog HISTONE-LYSINE N-METHYLTRANSFERASE, H3 LYSINE-9 SPECIFIC SUVH4 (PTHR45660:SF30)		Histone-lysine N-methyltransferase%2C H3 lysine-9 specific SUVH4
TRITD3Bv1G241620	2.6836	TraesCS3B02G475300	Uncharacterized protein;TRAES_3BF015800060CFD_c1;ortholog OS01G0927200 PROTEIN (PTHR33492:SF13)		Trihelix transcription factor
TRITD3Bv1G244910	-0.914604	TraesCS3B02G486000	Auxin response factor;unassigned;ortholog AUXIN RESPONSE FACTOR (PTHR31384:SF88)	transcription factor (ARF)	Auxin response factor
TRITD3Bv1G257400	-1.75493	TraesCS3B02G520100	Uncharacterized protein;unassigned;ortholog OS09G0353400 PROTEIN (PTHR47991:SF92)	Protein SRG1 OS=Arabidopsis thaliana (sp|q39224|srg1_arath : 234.0) Enzyme classification.EC_1 oxidoreductases.EC_1.14 oxidoreductase acting on paired donor with incorporation or reduction of molecular oxygen(50.1.13 : 124.6)	2-oxoglutarate (2OG) and Fe(II)-dependent oxygenase superfamily protein
TRITD3Bv1G257630	1.59585		Uncharacterized protein;unassigned;ortholog OS09G0353400 PROTEIN (PTHR47991:SF92)	methionine S-methyltransferase	Methionine S-methyltransferase
TRITD3Bv1G258620	1.46206	TraesCS3B02G525400	Phosphotransferase;unassigned;ortholog HEXOKINASE-3 (PTHR19443:SF6)	hexokinase	Phosphotransferase
TRITD3Bv1G259530	-2.04291	TraesCS3B02G528500	Endo-beta-1,3-glucanase;TaGlb2a;ortholog OS01G0941500 PROTEIN (PTHR32227:SF389)	Enzyme classification.EC_3 hydrolases.EC_3.2 glycosylase(50.3.2 : 347.2) Glucan endo-1,3-beta-glucosidase GII OS=Hordeum vulgare (sp|p15737|e13b_horvu : 342.0)	Endo-beta-1%2C3-glucanase
TRITD3Bv1G259680	-1.56941	TraesCS3B02G529400	Uncharacterized protein;unassigned;ortholog BETA 1,3-GLUCANASE (PTHR32227:SF94)	Glucan endo-1,3-beta-glucosidase GII OS=Hordeum vulgare (sp|p15737|e13b_horvu : 479.0) Enzyme classification.EC_3 hydrolases.EC_3.2 glycosylase(50.3.2 : 360.8)	Endo-1%2C3-beta-glucanase
TRITD3Bv1G259730	-2.38489	TraesCS3B02G529700	Uncharacterized protein;unassigned;ortholog BETA 1,3-GLUCANASE (PTHR32227:SF94)	Glucan endo-1,3-beta-glucosidase GII OS=Hordeum vulgare (sp|p15737|e13b_horvu : 577.0) Enzyme classification.EC_3 hydrolases.EC_3.2 glycosylase(50.3.2 : 415.7)	Beta-1%2C3-glucanase
TRITD3Bv1G268640	-2.4304	TraesCS3B02G561700	Uncharacterized protein;TRAES_3BF036000280CFD_c1;ortholog SUBFAMILY NOT NAMED (PTHR31403:SF52)	phospholipase A1 (PC-PLA1)	Phospholipase A1
TRITD3Bv1G270050	1.56579	TraesCS3B02G566500	Uncharacterized protein;unassigned;ortholog FAMILY PROTEIN, PUTATIVE (DUF630 AND DUF632)-RELATED (PTHR21450:SF2)		DUF630 family protein%2C putative (DUF630 and DUF632)
TRITD3Bv1G270220	-2.36616	TraesCS3B02G565500	Uncharacterized protein;TRAES_3BF052700120CFD_c1;ortholog	no hits	CW7 G
TRITD3Bv1G275040	-1.87875	TraesCS3B02G584700	Uncharacterized protein;unassigned;ortholog WOUND-INDUCED PROTEIN WIN2 (PTHR46351:SF3)		Pathogenesis-related protein PR-4
TRITD3Bv1G281370	-1.37316	TraesCS3B02G612200	MYB protein;MYB56;ortholog MYB-RELATED PROTEIN (PTHR45675:SF72)	transcription factor (MYB)	MYB transcription factor
TRITD4Av1G000880	-1.10767	TraesCS4A02G002700	Uncharacterized protein;unassigned;ortholog TRANSMEMBRANE PROTEIN 131 HOMOLOG (PTHR22050:SF0)	no hits	Transmembrane protein 131
TRITD4Av1G005450	3.59109	TraesCS4A02G018900	Uncharacterized protein;unassigned;ortholog BIFUNCTIONAL INHIBITOR/LIPID-TRANSFER PROTEIN/SEED STORAGE 2S ALBUMIN SUPERFAMILY PROTEIN (PTHR33044:SF160)	no hits	Protease inhibitor/seed storage/lipid transfer family protein
TRITD4Av1G019860	1.47498	TraesCS4A02G053900	Uncharacterized protein;unassigned;ortholog PENTATRICOPEPTIDE REPEAT-CONTAINING PROTEIN (PTHR46128:SF193)		Pentatricopeptide repeat-containing protein
TRITD4Av1G024660	-1.89812	TraesCS4A02G063900	Uncharacterized protein;unassigned;ortholog CYTOCHROME P450 FAMILY PROTEIN-RELATED (PTHR24296:SF111)	Cytochrome P450 94B3 OS=Arabidopsis thaliana (sp|q9smp5|c94b3_arath : 328.0) Enzyme classification.EC_1 oxidoreductases.EC_1.14 oxidoreductase acting on paired donor with incorporation or reduction of molecular oxygen(50.1.13 : 101.4)	Cytochrome P450 family protein%2C expressed
TRITD4Av1G026820	-1.28286	TraesCS4A02G059800	Branched-chain-amino-acid aminotransferase;unassigned;ortholog BRANCHED-CHAIN-AMINO-ACID AMINOTRANSFERASE (PTHR42825:SF29)	valine/leucine/isoleucine aminotransferase valine/leucine/isoleucine aminotransferase branched-chain aminotransferase (BCAT)	Branched-chain-amino-acid aminotransferase
TRITD4Av1G027970	-2.70272	TraesCS4A02G078300	Uncharacterized protein;unassigned;ortholog EXPRESSED PROTEIN (PTHR42938:SF18)		Erythronate-4-phosphate dehydrogenase family protein G
TRITD4Av1G040360	2.22273	TraesCS4A02G090200	Uncharacterized protein;unassigned;ortholog ALPHA-DIOXYGENASE 1 (PTHR11903:SF11)		Alpha-dioxygenase 2
TRITD4Av1G081560	1.51056	TraesCS6D02G067500	Uncharacterized protein;unassigned;ortholog COLD SHOCK PROTEIN 1 (PTHR46565:SF6)	RNA chaperone (CSP) mRNA chaperone (CSD)	Cold shock protein
TRITD4Av1G087710	-0.929157	TraesCS4A02G145400	Uncharacterized protein;unassigned;ortholog TYROSINE AMINOTRANSFERASE (PTHR45744:SF2)	no description available(sp|a0a0p0vi36|naat1_orysj : 236.0) Enzyme classification.EC_2 transferases.EC_2.6 transferase transferring nitrogenous group(50.2.6 : 182.6)	Aminotransferase-related family protein
TRITD4Av1G155730	-1.38631	TraesCS4A02G190700	Dirigent protein;unassigned;ortholog DIRIGENT PROTEIN (PTHR46506:SF41)		Dirigent protein
TRITD4Av1G175370	-1.38631	TraesCS4A02G232400	Uncharacterized protein;unassigned;ortholog TETRAPYRROLE-BINDING PROTEIN, CHLOROPLASTIC (PTHR34800:SF1)	accessory component GUN4	Tetrapyrrole-binding protein%2C chloroplastic
TRITD4Av1G177780	1.70474	TraesCS4A02G237400	Uncharacterized protein;unassigned;ortholog E3 UBIQUITIN-PROTEIN LIGASE RHY1A-RELATED (PTHR45931:SF5)	no hits	RING/U-box superfamily protein
TRITD4Av1G182200	1.08051	TraesCS4A02G245900	Uncharacterized protein;unassigned;ortholog PUTATIVE, EXPRESSED-RELATED (PTHR31153:SF18)	no hits	p-loop containing nucleoside triphosphate hydrolases superfamily protein
TRITD4Av1G186040	-2.08197	TraesCS4A02G252400	Uncharacterized protein;unassigned;ortholog ENDOSPERM TRANSFER CELL SPECIFIC PR60 (PTHR33115:SF51)	no hits	ARM repeat superfamily protein G
TRITD4Av1G188370	1.09091	TraesCS4A02G257800	Tubulin alpha chain;TUBA-3B;ortholog TUBULIN ALPHA-2 CHAIN (PTHR11588:SF372)	component alpha-Tubulin of alpha-beta-Tubulin heterodimer	Tubulin alpha chain
TRITD4Av1G190960	2.04631	TraesCS4A02G263600	Uncharacterized protein;unassigned;ortholog OS03G0718800 PROTEIN (PTHR31731:SF12)		Cortical cell-delineating protein
TRITD4Av1G191350	1.49727	TraesCS4A02G264400	Uncharacterized protein;unassigned;ortholog SUBFAMILY NOT NAMED (PTHR11937:SF392)	actin filament protein	Actin
TRITD4Av1G200390	2.65794	TraesCS4A02G291500	Growth regulating factor 9-A1;GRF9-A1;ortholog GROWTH-REGULATING FACTOR 9 (PTHR31602:SF51)	component GRF of GRF-GIF transcriptional complex	Growth-regulating factor
TRITD4Av1G200750	2.10587	TraesCS4A02G293000	Low temperature-responsive RNA-binding protein;LTR;ortholog RNA-BINDING PROTEIN GRP1A, PUTATIVE, EXPRESSED-RELATED (PTHR48024:SF22)	RNA chaperone (RZ1|GR-RBP) RNA editing factor (ORRM)	RNA-binding protein
TRITD4Av1G201080	1.23433	TraesCS4A02G294400	Uncharacterized protein;unassigned;ortholog BTB/POZ DOMAIN AND ANKYRIN REPEAT-CONTAINING PROTEIN NPR3 (PTHR46475:SF4)		Regulatory protein NPR1
TRITD4Av1G203880	-2.98184		Uncharacterized protein;unassigned;ortholog BTB/POZ DOMAIN AND ANKYRIN REPEAT-CONTAINING PROTEIN NPR3 (PTHR46475:SF4)	protein kinase (LRR-XII)	Receptor protein kinase%2C putative
TRITD4Av1G208150	1.41523	TraesCS4A02G318300	Uncharacterized protein;unassigned;ortholog LRR RECEPTOR-LIKE SERINE/THREONINE-PROTEIN KINASE GSO2 (PTHR48063:SF53)		Leucine-rich repeat receptor-like protein kinase family protein
TRITD4Av1G210110	3.57363	TraesCS4A02G323400	Uncharacterized protein;unassigned;ortholog CYSTEINE-RICH RECEPTOR-LIKE PROTEIN KINASE 10 ISOFORM X1 (PTHR27006:SF325)	protein kinase (DUF26) protein kinase (SD-1)	Protein kinase
TRITD4Av1G211290	2.33452	TraesCS5B02G538700	Uncharacterized protein;unassigned;ortholog	classical arabinogalactan protein	Hydroxyproline-rich glycoprotein G
TRITD4Av1G215130	-0.883903	TraesCS4A02G336400	Uncharacterized protein;unassigned;ortholog E3 UBIQUITIN-PROTEIN LIGASE (PTHR10315:SF104)		Long-chain-fatty-acid CoA ligase%2C putative
TRITD4Av1G215910	1.89838	TraesCS4A02G342500	Uncharacterized protein;unassigned;ortholog SERINE/THREONINE-PROTEIN KINASE (PTHR47976:SF6)	protein kinase (SD-2)	Serine/threonine-protein kinase
TRITD4Av1G218260	-2.00937	TraesCS4A02G349500	Uncharacterized protein;unassigned;ortholog PYRIDOXAL REDUCTASE-RELATED (PTHR43625:SF40)	Probable aldo-keto reductase 2 OS=Oryza sativa subsp. japonica (sp|q7xt99|akr2_orysj : 572.0) Enzyme classification.EC_1 oxidoreductases.EC_1.1 oxidoreductase acting on CH-OH group of donor(50.1.1 : 455.8)	Aldo/keto reductase family protein
TRITD4Av1G235190	1.9377	TraesCS7D02G082600	Uncharacterized protein;unassigned;ortholog AUXIN-REPRESSED PROTEIN (PTHR33565:SF20)	no hits	Auxin repressed/dormancy associated protein
TRITD4Av1G240180	-1.87945	TraesCS4A02G376100	Uncharacterized protein;unassigned;ortholog BSD DOMAIN-CONTAINING PROTEIN 1 (PTHR16019:SF5)	Enzyme classification.EC_1 oxidoreductases.EC_1.14 oxidoreductase acting on paired donor with incorporation or reduction of molecular oxygen(50.1.13 : 399.6) Cytochrome P450 76C3 OS=Arabidopsis thaliana (sp|o64638|c76c3_arath : 340.0)	Cytochrome P450 family protein%2C expressed
TRITD4Av1G245480	-1.4178	TraesCS4A02G423600	Uncharacterized protein;unassigned;ortholog LACCASE (PTHR11709:SF347)	linker histone (H1)	Histone H1
TRITD4Av1G247800	-1.47726	TraesCS4A02G431300	Uncharacterized protein;unassigned;ortholog OS05G0192100 PROTEIN (PTHR31284:SF19)		Acid phosphatase 1
TRITD4Av1G249370	-1.06852	TraesCS4A02G442300	Uncharacterized protein;unassigned;ortholog GLYCOSYLTRANSFERASE (PTHR11926:SF1070)	7-deoxyloganetin glucosyltransferase OS=Gardenia jasminoides (sp|f8wkw1|ugt2_garja : 541.0) Enzyme classification.EC_2 transferases.EC_2.4 glycosyltransferase(50.2.4 : 240.4)	Glycosyltransferase
TRITD4Av1G250010	2.23219	TraesCS4A02G441400	Uncharacterized protein;unassigned;ortholog E3 LIGASE (PTHR46400:SF9)		RING/U-box superfamily protein
TRITD4Av1G253830	-1.34529	TraesCSU02G209300	Uncharacterized protein;unassigned;ortholog SUBFAMILY NOT NAMED (PTHR31284:SF49)		Acid phosphatase 1
TRITD4Av1G261370	-5.09745	TraesCS4A02G485000	Uncharacterized protein;unassigned;ortholog SUCROSE:FRUCTAN 6-FRUCTOSYLTRANSFERASE (PTHR31953:SF46)	acid beta-fructofuranosidase (VIN)	Acid invertase 1
TRITD4Av1G261410	-3.00682	TraesCS4A02G485400	Sucrose:fructan 6-fructosyltransferase;6-SFT;ortholog SUCROSE:FRUCTAN 6-FRUCTOSYLTRANSFERASE (PTHR31953:SF46)	acid beta-fructofuranosidase (VIN)	Acid invertase 1
TRITD4Av1G261430	-2.25296	TraesCS4A02G485600	Uncharacterized protein;unassigned;ortholog SUBFAMILY NOT NAMED (PTHR31953:SF62)	acid beta-fructofuranosidase (VIN)	Beta-fructofuranosidase 1
TRITD4Av1G261480	-2.86439	TraesCS4A02G486000	Uncharacterized protein;unassigned;ortholog SUCROSE:SUCROSE 1-FRUCTOSYLTRANSFERASE (PTHR31953:SF85)	acid beta-fructofuranosidase (VIN)	Beta-fructofuranosidase 1
TRITD4Av1G261500	1.46825	TraesCS4A02G486100	Uncharacterized protein;unassigned;ortholog MONOCOPPER OXIDASE-LIKE PROTEIN SKU5 (PTHR11709:SF123)	Monocopper oxidase-like protein SKU5 OS=Arabidopsis thaliana (sp|q9su40|sku5_arath : 483.0) Enzyme classification.EC_1 oxidoreductases.EC_1.10 oxidoreductase acting on diphenol or related substance as donor(50.1.10 : 142.3)	Monocopper oxidase-like protein SKU5
TRITD4Av1G262060	1.61409	TraesCS4A02G494400	Uncharacterized protein;unassigned;ortholog WD REPEAT PROTEIN (PTHR35475:SF1)		Glycine-tRNA ligase%2C alpha subunit
TRITD4Av1G263040	-3.07447	TraesCS4A02G498000	Thaumatin-like protein;unassigned;ortholog THAUMATIN-LIKE PROTEIN (PTHR31048:SF90)		Thaumatin-like protein
TRITD4Bv1G001200	-1.15807	TraesCS4B02G000500	Uncharacterized protein;unassigned;ortholog ACT DOMAIN-CONTAINING PROTEIN ACR10 (PTHR31096:SF23)		ACT domain-containing protein
TRITD4Bv1G004760	3.57816	TraesCS4B02G017500	Uncharacterized protein;unassigned;ortholog 63 KDA GLOBULIN-LIKE PROTEIN (PTHR31189:SF13)		Globulin 1
TRITD4Bv1G005110	2.04605	TraesCS4B02G020300	Uncharacterized protein;unassigned;ortholog GLYCINE-RICH RNA-BINDING PROTEIN GRP1A-LIKE (PTHR15241:SF298)	RNA chaperone (RZ1|GR-RBP) RNA editing factor (ORRM)	RNA-binding protein
TRITD4Bv1G015440	1.47619	TraesCS4B02G051100	Uncharacterized protein;unassigned;ortholog OS03G0718800 PROTEIN (PTHR31731:SF12)		Cortical cell-delineating protein
TRITD4Bv1G016030	-0.882225	TraesCS4B02G052300	Glutamate decarboxylase;unassigned;ortholog GLUTAMATE DECARBOXYLASE (PTHR43321:SF23)	glutamate decarboxylase	Glutamate decarboxylase
TRITD4Bv1G018150	0.977749	TraesCS4B02G056700	Tubulin alpha chain;TUBA-3B;ortholog TUBULIN ALPHA-2 CHAIN (PTHR11588:SF372)		Tubulin alpha chain
TRITD4Bv1G023510	-1.23749	TraesCS4B02G070100	Protein DETOXIFICATION;unassigned;ortholog PROTEIN DETOXIFICATION (PTHR11206:SF181)	metabolite transporter (DTX)	Protein DETOXIFICATION
TRITD4Bv1G028460	-1.43019	TraesCS4B02G083400	Uncharacterized protein;unassigned;ortholog TETRAPYRROLE-BINDING PROTEIN, CHLOROPLASTIC (PTHR34800:SF1)	accessory component GUN4	Tetrapyrrole-binding protein%2C chloroplastic
TRITD4Bv1G045920	-1.10279	TraesCSU02G192800	Uncharacterized protein;unassigned;ortholog DIGALACTOSYLDIACYLGLYCEROL SYNTHASE 1, CHLOROPLASTIC (PTHR46132:SF6)	digalactosyldiacylglycerol synthase	Digalactosyldiacylglycerol synthase 1%2C chloroplastic
TRITD4Bv1G047790	-1.28902	TraesCS4B02G117700	Uncharacterized protein;unassigned;ortholog EXPRESSED PROTEIN (PTHR33155:SF23)	no hits	Fantastic four-like protein
TRITD4Bv1G050350	-2.11426	TraesCS4B02G122300	Uncharacterized protein;unassigned;ortholog ROOT PHOTOTROPISM PROTEIN 2 (PTHR32370:SF17)		Phototropic-responsive NPH3 family protein
TRITD4Bv1G115850	1.81536	TraesCS4B02G183900	Nicotianamine synthase;NAS6-B;ortholog NICOTIANAMINE SYNTHASE (PTHR32266:SF23)	nicotianamine synthase	Nicotianamine synthase
TRITD4Bv1G118420	3.61405	TraesCS4B02G189800	Uncharacterized protein;unassigned;ortholog ABSCISIC ACID RECEPTOR 7 (PTHR31391:SF98)	receptor component PYL/RCAR of cytoplasm-localized abscisic acid receptor complex	Abscisic acid receptor
TRITD4Bv1G136670	1.43039	TraesCS4B02G224900	Uncharacterized protein;unassigned;ortholog FILAMENT-LIKE PLANT PROTEIN 4 (PTHR31580:SF4)		Filament-plant-like protein
TRITD4Bv1G137880	-1.88438	TraesCS4B02G227000	Uncharacterized protein;unassigned;ortholog GLYCOSYL HYDROLASE FAMILY 10 PROTEIN (PTHR31490:SF69)		Endo-1%2C4-beta-xylanase
TRITD4Bv1G141980	-2.1763	TraesCS4B02G234300	Uncharacterized protein;unassigned;ortholog EXPRESSED PROTEIN (PTHR42938:SF18)		Erythronate-4-phosphate dehydrogenase family protein G
TRITD4Bv1G142950	-1.57292	TraesCS4B02G235400	Branched-chain-amino-acid aminotransferase;unassigned;ortholog BRANCHED-CHAIN-AMINO-ACID AMINOTRANSFERASE (PTHR42825:SF29)	valine/leucine/isoleucine aminotransferase valine/leucine/isoleucine aminotransferase branched-chain aminotransferase (BCAT)	Branched-chain-amino-acid aminotransferase
TRITD4Bv1G144220	0.856828	TraesCS4B02G238700	Uncharacterized protein;unassigned;ortholog WALL-ASSOCIATED RECEPTOR KINASE-LIKE 21 (PTHR27005:SF34)	protein kinase (WAK/WAKL)	Kinase%2C putative
TRITD4Bv1G151510	1.85899	TraesCS4B02G252100	Uncharacterized protein;unassigned;ortholog BETA-D-XYLOSIDASE 7-RELATED (PTHR42721:SF4)	Probable beta-D-xylosidase 7 OS=Arabidopsis thaliana (sp|q9sgz5|bxl7_arath : 380.0) Enzyme classification.EC_3 hydrolases.EC_3.2 glycosylase(50.3.2 : 95.1)	Beta-xylosidase%2C putative
TRITD4Bv1G153280	1.52077	TraesCS4B02G257200	Uncharacterized protein;unassigned;ortholog TRANSCRIPTION FACTOR BHLH54 (PTHR16223:SF143)	transcription factor (bHLH)	basic helix-loop-helix (bHLH) DNA-binding superfamily protein
TRITD4Bv1G156210	-2.71043	TraesCS4B02G261600	Uncharacterized protein;unassigned;ortholog HOMEOBOX-LEUCINE ZIPPER PROTEIN HOX12 (PTHR24326:SF545)	transcription factor (HD-ZIP I/II)	Homeobox protein%2C putative
TRITD4Bv1G174830	-1.2152	TraesCS4B02G302500	Uncharacterized protein;unassigned;ortholog TRANSMEMBRANE PROTEIN 131 HOMOLOG (PTHR22050:SF0)	no hits	Transmembrane protein 131
TRITD4Bv1G187750	1.52254	TraesCS4B02G332700	Uncharacterized protein;unassigned;ortholog COLD ACCLIMATION PROTEIN WCOR615 (PTHR47372:SF9)		Late embryogenesis abundant protein G
TRITD4Bv1G187770	2.43703	TraesCS4B02G332900	Uncharacterized protein;unassigned;ortholog COLD-RESPONSIVE LEA/RAB-RELATED COR PROTEIN (PTHR47372:SF3)	no hits	Late embryogenesis abundant protein G
TRITD4Bv1G191460	-1.38477	TraesCS4B02G338600	Uncharacterized protein;unassigned;ortholog OS03G0138700 PROTEIN (PTHR11654:SF435)	anion transporter (NRT1/PTR)	Peptide transporter
TRITD4Bv1G191990	1.51529	TraesCS4B02G341000	Mechanosensitive ion channel protein;unassigned;ortholog OS12G0283900 PROTEIN (PTHR47940:SF1)	mechanosensitive ion channel (MSL)	Mechanosensitive ion channel
TRITD4Bv1G194950	2.16577	TraesCS4B02G349500	Uncharacterized protein;unassigned;ortholog SUBFAMILY NOT NAMED (PTHR36767:SF2)	tonoplast intrinsic protein (TIP)	Aquaporin-like protein
TRITD4Bv1G198550	-1.70501	TraesCS4B02G358800	Uncharacterized protein;unassigned;ortholog SUBFAMILY NOT NAMED (PTHR11972:SF141)		Respiratory burst oxidase-like protein
TRITD4Bv1G200230	2.13101	TraesCS4B02G365300	Uncharacterized protein;unassigned;ortholog SUBFAMILY NOT NAMED (PTHR34709:SF39)	no hits	FBD-associated F-box protein
TRITD4Bv1G200890	4.63779	TraesCS4B02G367400	Uncharacterized protein;unassigned;ortholog PROLINE-RICH PROTEIN (PTHR31731:SF131)		14 kDa proline-rich protein DC2.15
TRITD4Bv1G200910	4.50251	TraesCS4B02G367500	Uncharacterized protein;unassigned;ortholog SUBFAMILY NOT NAMED (PTHR31731:SF66)		14 kDa proline-rich protein DC2.15
TRITD5Av1G002500	-1.47807	TraesCS5A02G004600	Uncharacterized protein;unassigned;ortholog SUBFAMILY NOT NAMED (PTHR24286:SF258)	obtusifoliol 14-alpha demethylase	Cytochrome P450-like protein
TRITD5Av1G002510	-1.46821	TraesCS5A02G004700	Uncharacterized protein;unassigned;ortholog OS05G0416400 PROTEIN (PTHR24286:SF40)	obtusifoliol 14-alpha demethylase	Cytochrome P450-like protein
TRITD5Av1G002550	-2.82036	TraesCS5A02G004900	Terpene cyclase/mutase family member;unassigned;ortholog TERPENE CYCLASE/MUTASE FAMILY MEMBER (PTHR11764:SF59)	no hits	Terpene cyclase/mutase family member G
TRITD5Av1G002820	-1.64476	TraesCS5A02G007900	Lipoxygenase;unassigned;ortholog LIPOXYGENASE (PTHR11771:SF128)	13-lipoxygenase	Lipoxygenase
TRITD5Av1G007150	-1.00742	TraesCS5A02G018000	Uncharacterized protein;unassigned;ortholog SUBFAMILY NOT NAMED (PTHR31048:SF118)		Thaumatin-like protein
TRITD5Av1G007170	-1.73611	TraesCS5A02G018200	Uncharacterized protein;unassigned;ortholog SUBFAMILY NOT NAMED (PTHR31048:SF173)		Thaumatin-like protein
TRITD5Av1G007470	1.66204	TraesCS5A02G019200	Uncharacterized protein;unassigned;ortholog OS12G0628400 PROTEIN (PTHR12863:SF10)	sphingolipid fatty acid 2-hydroxylase	Fatty acid 2-hydroxylase
TRITD5Av1G011220	1.90049	TraesCS5A02G026700	Uncharacterized protein;unassigned;ortholog PROTEIN MODIFIER OF SNC1 1 (PTHR34805:SF1)	no hits	DNA-directed RNA polymerase subunit alpha G
TRITD5Av1G013660	-1.44927	TraesCS5A02G030900	Uncharacterized protein;unassigned;ortholog HEAVY METAL TRANSPORT/DETOXIFICATION SUPERFAMILY PROTEIN (PTHR45868:SF30)		Heavy metal transport/detoxification superfamily protein%2C putative
TRITD5Av1G021750	1.61013	TraesCS5A02G048600	Uncharacterized protein;unassigned;ortholog SERINE/THREONINE-PROTEIN KINASE RECEPTOR (PTHR27006:SF192)	Cold-responsive protein kinase 1 OS=Arabidopsis thaliana (sp|q93yn1|crpk1_arath : 138.0) Enzyme classification.EC_2 transferases.EC_2.7 transferase transferring phosphorus-containing group(50.2.7 : 62.2)	Receptor-like kinase
TRITD5Av1G044900	1.36187	TraesCS5A02G085200	Boron transporter;TaBOR1.2;ortholog BORON TRANSPORTER 2-RELATED (PTHR11453:SF89)	borate transporter (BOR)	Boron transporter
TRITD5Av1G049040	-2.29116	TraesCS5A02G090600	Uncharacterized protein;unassigned;ortholog OS01G0145200 PROTEIN (PTHR33530:SF4)	no hits	Pathogenesis-related protein 1
TRITD5Av1G125870	-1.59163	TraesCS5A02G169300	Uncharacterized protein;unassigned;ortholog PROTEIN C2-DOMAIN ABA-RELATED 11 (PTHR45933:SF6)		C2 domain-containing protein-like
TRITD5Av1G132890	-2.87428	TraesCS5A02G183300	Uncharacterized protein;unassigned;ortholog PATHOGENESIS-RELATED PROTEIN PRMS (PTHR10334:SF314)		Pathogenesis-related protein 1-1
TRITD5Av1G135050	1.35297	TraesCS5A02G186500	LEMK1.1;LEMK1.1;ortholog LRR RECEPTOR-LIKE SERINE/THREONINE-PROTEIN KINASE-RELATED (PTHR27006:SF289)		Leucine-rich repeat receptor-like protein kinase family protein
TRITD5Av1G145160	-2.15154	TraesCS5A02G228900	Uncharacterized protein;unassigned;ortholog OS06G0105100 PROTEIN (PTHR12000:SF19)	asparaginyl endopeptidase (Legumain) VPE programmed cell death cysteine proteinase	Vacuolar-processing enzyme
TRITD5Av1G147230	1.40423	TraesCS5A02G234300	Uncharacterized protein;unassigned;ortholog 1-AMINOCYCLOPROPANE-1-CARBOXYLATE OXIDASE-LIKE PROTEIN (PTHR47991:SF42)	1-aminocyclopropane-1-carboxylate (ACC) oxidase	1-aminocyclopropane-1-carboxylate oxidase
TRITD5Av1G158850	3.27421	TraesCS5B02G260700	Uncharacterized protein;unassigned;ortholog	component RPL40 of LSU proteome component	Ubiquitin
TRITD5Av1G164650	-3.20658	TraesCS5A02G278100	Uncharacterized protein;unassigned;ortholog TYPE II INOSITOL POLYPHOSPHATE 5-PHOSPHATASE 15 (PTHR11200:SF145)	type-II inositol-polyphosphate 5-phosphatase	Type I inositol-1%2C4%2C5-trisphosphate 5-phosphatase
TRITD5Av1G170450	-0.93774	TraesCS5A02G291200	Uncharacterized protein;unassigned;ortholog OS09G0509100 PROTEIN (PTHR31719:SF103)	transcription factor (NAC)	NAC domain-containing protein
TRITD5Av1G195640	1.97515	TraesCS5A02G365300	Uncharacterized protein;unassigned;ortholog OS01G0123700 PROTEIN (PTHR10315:SF71)	protein kinase (WAK/WAKL)	Receptor-like protein kinase
TRITD5Av1G203830	1.06275	TraesCS5A02G388800	Uncharacterized protein;unassigned;ortholog OS12G0635400 PROTEIN (PTHR34794:SF7)	protein kinase (LRR-XII)	Receptor-like protein kinase
TRITD5Av1G207190	2.04257	TraesCS5A02G399800	Uncharacterized protein;unassigned;ortholog SERINE PROTEASE, PUTATIVE, EXPRESSED-RELATED (PTHR10795:SF516)	protease (SBT1)	Subtilisin-like protease
TRITD5Av1G208030	3.73976	TraesCS5A02G402300	Uncharacterized protein;unassigned;ortholog CCG-BINDING PROTEIN 1 (PTHR36345:SF1)	CCG-interacting transcriptional regulator (CBP)	Maternal effect embryo arrest 14-1 G
TRITD5Av1G209430	1.58631	TraesCS5A02G407800	Tubulin alpha chain;TUBA-4A;ortholog TUBULIN ALPHA CHAIN (PTHR11588:SF359)	component alpha-Tubulin of alpha-beta-Tubulin heterodimer	Tubulin alpha chain
TRITD5Av1G213520	-2.2263	TraesCS5A02G418400	Uncharacterized protein;unassigned;ortholog EXPRESSED PROTEIN (PTHR33088:SF58)	no hits	Leguminosin group485 secreted peptide G
TRITD5Av1G214490	1.8955	TraesCS5A02G421800	Uncharacterized protein;unassigned;ortholog OS07G0516400 PROTEIN (PTHR33647:SF15)	no hits	Stress up-regulated Nod 19 protein
TRITD5Av1G219300	-3.18414	TraesCS5A02G439700	Pathogenesis-related protein 1-9;Pr-1-9;ortholog OS07G0128700 PROTEIN (PTHR10334:SF412)		Pathogenesis-related protein 1
TRITD5Av1G219320	-2.08372	TraesCS5A02G439800	Pathogenesis-related protein 1-19;Pr-1-19;ortholog OS07G0128700 PROTEIN (PTHR10334:SF412)		Pathogenesis-related protein 1
TRITD5Av1G219610	2.31584		Pathogenesis-related protein 1-19;Pr-1-19;ortholog OS07G0128700 PROTEIN (PTHR10334:SF412)		Disease resistance protein (NBS-LRR class) family
TRITD5Av1G221130	-1.54288	TraesCS5A02G447200	Uncharacterized protein;unassigned;ortholog OS02G0318500 PROTEIN (PTHR48040:SF16)		Pleiotropic drug resistance ABC transporter
TRITD5Av1G223840	-2.04377	TraesCS5A02G452700	Uncharacterized protein;unassigned;ortholog PROTEIN YLS3 (PTHR33044:SF94)	xylogen-type arabinogalactan protein	Lipid transfer protein
TRITD5Av1G227050	1.44232	TraesCS5A02G460500	Uncharacterized protein;unassigned;ortholog SUBFAMILY NOT NAMED (PTHR45648:SF86)		GDSL esterase/lipase
TRITD5Av1G230590	1.45486	TraesCS5A02G471700	Uncharacterized protein;unassigned;ortholog EXPRESSED PROTEIN (PTHR31087:SF24)		LURP-one-like protein
TRITD5Av1G243130	-1.80567	TraesCS5A02G508500	Uncharacterized protein;unassigned;ortholog OS03G0138700 PROTEIN (PTHR11654:SF435)	anion transporter (NRT1/PTR)	Peptide transporter
TRITD5Av1G243610	1.3334	TraesCS5A02G510300	Mechanosensitive ion channel protein;unassigned;ortholog OS12G0283900 PROTEIN (PTHR47940:SF1)	mechanosensitive ion channel (MSL)	Mechanosensitive ion channel
TRITD5Av1G244260	3.35072	TraesCS5A02G511600	Uncharacterized protein;unassigned;ortholog PLASMODESMATA-LOCATED PROTEIN 2 (PTHR32080:SF24)	no hits	Bifunctional inhibitor/lipid-transfer protein/seed storage 2S albumin superfamily protein G
TRITD5Av1G251290	5.419	TraesCS5A02G535100	Uncharacterized protein;unassigned;ortholog		14 kDa proline-rich protein DC2.15
TRITD5Av1G251390	3.83632	TraesCS5A02G535300	Uncharacterized protein;unassigned;ortholog SUBFAMILY NOT NAMED (PTHR31731:SF66)		14 kDa proline-rich protein DC2.15
TRITD5Bv1G001360	1.418		Uncharacterized protein;unassigned;ortholog SUBFAMILY NOT NAMED (PTHR31731:SF66)	protein kinase (DLSV)	protein kinase family protein
TRITD5Bv1G006960	1.12865	TraesCS5B02G018600	Uncharacterized protein;unassigned;ortholog GATA ZINC FINGER FAMILY PROTEIN, EXPRESSED (PTHR45658:SF37)	transcription factor (GATA)	GATA transcription factor
TRITD5Bv1G010680	1.82527	TraesCS5B02G028800	Xyloglucan endotransglucosylase/hydrolase;unassigned;ortholog XYLOGLUCAN ENDOTRANSGLUCOSYLASE/HYDROLASE (PTHR31062:SF186)	Xyloglucan endotransglycosylase/hydrolase protein 8 OS=Oryza sativa subsp. japonica (sp|q76bw5|xth8_orysj : 355.0) Enzyme classification.EC_2 transferases.EC_2.4 glycosyltransferase(50.2.4 : 254.3)	Xyloglucan endotransglucosylase/hydrolase
TRITD5Bv1G012250	-1.65737	TraesCS5B02G030300	Uncharacterized protein;unassigned;ortholog HEAVY METAL TRANSPORT/DETOXIFICATION SUPERFAMILY PROTEIN (PTHR45868:SF30)	no hits	Heavy metal transport/detoxification superfamily protein G
TRITD5Bv1G013070	1.61936	TraesCS5B02G032000	Uncharacterized protein;unassigned;ortholog TRANSCRIPTION FACTOR PCF8 (PTHR31072:SF23)	transcription factor (TCP)	TCP transcription factor
TRITD5Bv1G017660	-1.29129	TraesCS5D02G049200	Uncharacterized protein;unassigned;ortholog		WIR1a G
TRITD5Bv1G017990	-1.67683	TraesCS5B02G045100	Protein WIR1A;WIR1A;ortholog		WIR1a G
TRITD5Bv1G021980	1.69071	TraesCS5B02G053800	Uncharacterized protein;unassigned;ortholog SERINE/THREONINE-PROTEIN KINASE RECEPTOR (PTHR27006:SF192)	Cold-responsive protein kinase 1 OS=Arabidopsis thaliana (sp|q93yn1|crpk1_arath : 137.0) Enzyme classification.EC_2 transferases.EC_2.7 transferase transferring phosphorus-containing group(50.2.7 : 62.2)	Receptor-like kinase
TRITD5Bv1G024270	-2.79052	TraesCS5B02G059300	Non-specific serine/threonine protein kinase;unassigned;ortholog NON-SPECIFIC SERINE/THREONINE PROTEIN KINASE (PTHR43895:SF33)	CBL-interacting protein kinase 4 OS=Oryza sativa subsp. japonica (sp|q2qmi0|cipk4_orysj : 287.0) Enzyme classification.EC_2 transferases.EC_2.7 transferase transferring phosphorus-containing group(50.2.7 : 47.8)	Non-specific serine/threonine protein kinase
TRITD5Bv1G024790	0.896636	TraesCS5B02G060400	Uncharacterized protein;unassigned;ortholog GH17980P-RELATED (PTHR42686:SF1)	L-galactose dehydrogenase	L-galactose dehydrogenase
TRITD5Bv1G027040	1.78959	TraesCS5B02G064100	Uncharacterized protein;unassigned;ortholog CELLULASE CONTAINING PROTEIN, EXPRESSED (PTHR10551:SF14)	no hits	Glucan 1%2C3-beta-glucosidase
TRITD5Bv1G033220	5.46375	TraesCS5B02G076100	Uncharacterized protein;unassigned;ortholog PVR3-LIKE PROTEIN (PTHR33122:SF41)	no hits	Protease inhibitor/seed storage/lipid transfer protein family protein
TRITD5Bv1G042780	1.91774	TraesCS5B02G091200	Boron transporter;TaBOR1.3;ortholog BORON TRANSPORTER 2-RELATED (PTHR11453:SF89)	borate transporter (BOR)	Boron transporter
TRITD5Bv1G045600	-2.45117	TraesCS5B02G096300	Uncharacterized protein;unassigned;ortholog OS01G0145200 PROTEIN (PTHR33530:SF4)	no hits	Pathogenesis-related protein 1
TRITD5Bv1G079480	1.2239	TraesCS5B02G128200	Uncharacterized protein;unassigned;ortholog SUBFAMILY NOT NAMED (PTHR31250:SF34)		Calmodulin binding protein
TRITD5Bv1G094480	-1.20717	TraesCS5B02G150600	Uncharacterized protein;unassigned;ortholog MAJOR FACILITATOR SUPERFAMILY PROTEIN (PTHR21576:SF7)	anion transporter (Fabaceae-N70)	Nodulin-like / Major Facilitator Superfamily protein
TRITD5Bv1G107890	-2.42719	TraesCS5B02G173000	Uncharacterized protein;unassigned;ortholog SUBFAMILY NOT NAMED (PTHR22950:SF645)	amino acid transporter (ANT)	Amino acid transporter%2C putative
TRITD5Bv1G112400	-2.82633	TraesCS5B02G181500	Pathogenesis-related protein 1-1;Pr-1-1;ortholog PATHOGENESIS-RELATED PROTEIN PRMS (PTHR10334:SF314)		Pathogenesis-related protein 1-1
TRITD5Bv1G114130	1.46547	TraesCS5B02G184900	Uncharacterized protein;unassigned;ortholog SUBFAMILY NOT NAMED (PTHR27006:SF254)	protein kinase (LRR-VIII-2)	Receptor-like protein kinase
TRITD5Bv1G123710	2.77298	TraesCS5B02G202200	Uncharacterized protein;unassigned;ortholog ALPHA,ALPHA-TREHALOSE-PHOSPHATE SYNTHASE [UDP-FORMING] 6 (PTHR10788:SF48)	Alpha,alpha-trehalose-phosphate synthase [UDP-forming] 6 OS=Arabidopsis thaliana (sp|q94ah8|tps6_arath : 1207.0) Enzyme classification.EC_2 transferases.EC_2.4 glycosyltransferase(50.2.4 : 523.4)	Trehalose-6-phosphate synthase
TRITD5Bv1G128600	-3.15628	TraesCS5B02G212000	Uncharacterized protein;unassigned;ortholog TRANSMEMBRANE PROTEIN (PTHR36369:SF1)	no hits	Glucans biosynthesis protein G G
TRITD5Bv1G131270	-1.13417	TraesCS5B02G219600	WAT1-related protein;unassigned;ortholog WAT1-RELATED PROTEIN (PTHR31218:SF31)	solute transporter (UmamiT)	WAT1-related protein
TRITD5Bv1G135980	-2.50859	TraesCS5B02G229800	Uncharacterized protein;unassigned;ortholog ZINC FINGER PROTEIN GIS (PTHR46547:SF7)	C2H2 zinc finger transcription factor	Zinc finger protein-like
TRITD5Bv1G136240	-2.97152	TraesCS5B02G231000	Uncharacterized protein;unassigned;ortholog OS01G0321850 PROTEIN (PTHR34268:SF8)	no hits	Ribose-5-phosphate isomerase A G
TRITD5Bv1G136720	1.69659	TraesCS5B02G232400	Uncharacterized protein;unassigned;ortholog 65-KDA MICROTUBULE-ASSOCIATED PROTEIN 6 (PTHR19321:SF5)		65-kDa microtubule-associated-like protein
TRITD5Bv1G139030	1.28736	TraesCS5B02G239600	Uncharacterized protein;unassigned;ortholog RRNA N-GLYCOSIDASE (PTHR45621:SF68)	Receptor-like cytoplasmic kinase 176 OS=Oryza sativa subsp. japonica (sp|q65xv8|rk176_orysj : 319.0) Enzyme classification.EC_2 transferases.EC_2.7 transferase transferring phosphorus-containing group(50.2.7 : 88.2)	Protein kinase
TRITD5Bv1G142020	-1.91831	TraesCS5B02G247400	Uncharacterized protein;unassigned;ortholog WAK80-OSWAK RECEPTOR-LIKE PROTEIN KINASE (PTHR27005:SF368)	protein kinase (WAK/WAKL)	Protein kinase family protein
TRITD5Bv1G152290	-2.47455	TraesCS5B02G267800	Uncharacterized protein;unassigned;ortholog PROTEIN PIN-LIKES 1 (PTHR31651:SF33)	auxin efflux transporter (PILS) auxin transporter (PILS)	Auxin efflux carrier family protein%2C putative
TRITD5Bv1G155520	-3.23175	TraesCS5B02G277500	Uncharacterized protein;unassigned;ortholog TYPE II INOSITOL POLYPHOSPHATE 5-PHOSPHATASE 15 (PTHR11200:SF145)	type-II inositol-polyphosphate 5-phosphatase	Type I inositol-1%2C4%2C5-trisphosphate 5-phosphatase
TRITD5Bv1G155840	1.78152	TraesCS5B02G279000	Uncharacterized protein;unassigned;ortholog OS09G0502200 PROTEIN (PTHR32227:SF117)	Probable glucan endo-1,3-beta-glucosidase A6 OS=Arabidopsis thaliana (sp|q06915|ea6_arath : 384.0) Enzyme classification.EC_3 hydrolases.EC_3.2 glycosylase(50.3.2 : 251.8)	Glucan endo-1%2C3-beta-glucosidase-like protein
TRITD5Bv1G161590	-1.54405	TraesCS5B02G290200	Uncharacterized protein;unassigned;ortholog OS09G0509100 PROTEIN (PTHR31719:SF103)	transcription factor (NAC)	NAC domain protein
TRITD5Bv1G162990	-1.05263	TraesCS5B02G296300	Uncharacterized protein;unassigned;ortholog PHOSPHOLIPASE A(1) LCAT3 (PTHR11440:SF53)		Lecithin:cholesterol acyltransferase family protein
TRITD5Bv1G186870	-2.81201	TraesCS5B02G361600	Uncharacterized protein;unassigned;ortholog	component LRB of CUL3-BTB E3 ubiquitin ligase complex	BTB/POZ domain-containing family protein
TRITD5Bv1G190760	0.963312	TraesCS5B02G372500	Arogenate dehydratase;unassigned;ortholog AROGENATE DEHYDRATASE/PREPHENATE DEHYDRATASE 6, CHLOROPLASTIC (PTHR21022:SF19)	arogenate dehydratase (ADT)	Arogenate dehydratase
TRITD5Bv1G195620	-1.84126	TraesCS5B02G383400	Uncharacterized protein;unassigned;ortholog EXPRESSED PROTEIN (PTHR31721:SF3)	no hits	Structural constituent of ribosome protein
TRITD5Bv1G199550	1.61422	TraesCS5B02G393400	Uncharacterized protein;unassigned;ortholog OS12G0635400 PROTEIN (PTHR34794:SF7)	protein kinase (LRR-XII)	Receptor-like protein kinase
TRITD5Bv1G204300	3.79544	TraesCS5B02G407200	Uncharacterized protein;unassigned;ortholog CCG-BINDING PROTEIN 1 (PTHR36345:SF1)	CCG-interacting transcriptional regulator (CBP)	Maternal effect embryo arrest 14-1 G
TRITD5Bv1G205940	1.32994	TraesCS5B02G412700	Tubulin alpha chain;TUBA-4A;ortholog TUBULIN ALPHA CHAIN (PTHR11588:SF359)	no hits	Tubulin alpha chain
TRITD5Bv1G210840	2.20777	TraesCS5B02G423700	Uncharacterized protein;unassigned;ortholog PROTEIN PHOSPHATASE 2C 6-RELATED (PTHR47992:SF98)	no hits	Stress up-regulated Nod 19 protein
TRITD5Bv1G216890	-3.64382	TraesCS5B02G442600	Uncharacterized protein;unassigned;ortholog OS07G0128700 PROTEIN (PTHR10334:SF412)		Pathogenesis-related protein 1
TRITD5Bv1G216900	-2.43752	TraesCS5B02G442700	Uncharacterized protein;unassigned;ortholog OS07G0128700 PROTEIN (PTHR10334:SF412)		Pathogenesis-related protein 1
TRITD5Bv1G217380	2.90895	TraesCS5B02G444500	Uncharacterized protein;unassigned;ortholog SUBFAMILY NOT NAMED (PTHR43406:SF9)	subunit alpha of tryptophan synthase complex	Tryptophan synthase alpha chain
TRITD5Bv1G217650	-1.80781	TraesCS5B02G446100	Auxin-responsive protein;unassigned;ortholog AUXIN-RESPONSIVE PROTEIN IAA14 (PTHR31734:SF14)		Auxin-responsive protein
TRITD5Bv1G223320	-1.86647	TraesCS5B02G461600	Uncharacterized protein;unassigned;ortholog PROTEIN YLS3 (PTHR33044:SF94)	xylogen-type arabinogalactan protein	Lipid transfer protein
TRITD5Bv1G226000	1.60804	TraesCS5B02G470300	Uncharacterized protein;unassigned;ortholog SUBFAMILY NOT NAMED (PTHR45648:SF86)		GDSL esterase/lipase
TRITD5Bv1G242630	2.97973	TraesCS5B02G526500	Uncharacterized protein;unassigned;ortholog RECEPTOR KINASE-LIKE PROTEIN XA21 (PTHR48052:SF17)	no hits	Leucine-rich repeat receptor-like protein kinase
TRITD5Bv1G243410	-3.43347	TraesCS2A02G110300	Uncharacterized protein;unassigned;ortholog THAUMATIN-LIKE PROTEIN (PTHR31048:SF90)		Thaumatin-like protein
TRITD5Bv1G243420	-3.43452	TraesCS2A02G110300	Uncharacterized protein;unassigned;ortholog THAUMATIN-LIKE PROTEIN (PTHR31048:SF90)		Thaumatin-like protein
TRITD6Av1G004040	-4.70893	TraesCS6A02G023300	Uncharacterized protein;unassigned;ortholog OS02G0106100 PROTEIN (PTHR31953:SF42)	acid beta-fructofuranosidase (VIN)	Acid beta-fructofuranosidase
TRITD6Av1G006090	1.75976	TraesCS6D02G035000	Sulfotransferase;unassigned;ortholog SULFOTRANSFERASE (PTHR11783:SF193)	transcription factor (mTERF)	Mitochondrial transcription termination factor-like
TRITD6Av1G007060	3.10928	TraesCS6A02G036600	Uncharacterized protein;unassigned;ortholog	no hits	electron transporter%2C putative (Protein of unknown function%2C DUF547) U
TRITD6Av1G007920	-2.19605	TraesCS6A02G041700	Catalase;unassigned;ortholog CATALASE ISOZYME A (PTHR11465:SF45)	catalase	Catalase
TRITD6Av1G008270	1.88055	TraesCS6A02G043200	Uncharacterized protein;unassigned;ortholog EXPRESSED PROTEIN (PTHR33148:SF46)	no hits	DUF4228 domain protein G
TRITD6Av1G020400	1.62504	TraesCS6A02G080400	Uncharacterized protein;unassigned;ortholog UBIQUITIN SYSTEM COMPONENT CUE PROTEIN (PTHR31245:SF1)	no hits	Ubiquitin system component CUE protein G
TRITD6Av1G024720	-2.4863	TraesCS6A02G091400	Uncharacterized protein;unassigned;ortholog EXPRESSED PROTEIN (PTHR36410:SF1)	no hits	late embryogenesis abundant protein G
TRITD6Av1G026740	-1.80059	TraesCS6A02G097400	Uncharacterized protein;unassigned;ortholog CYTOCHROME P450 71A1-LIKE (PTHR24281:SF98)	no description available(sp|q2quc5|c71p1_orysj : 888.0) Enzyme classification.EC_1 oxidoreductases.EC_1.14 oxidoreductase acting on paired donor with incorporation or reduction of molecular oxygen(50.1.13 : 344.6)	Cytochrome P450 family protein%2C expressed
TRITD6Av1G027860	-2.60163	TraesCS6A02G100000	Uncharacterized protein;unassigned;ortholog ESTERASE/LIPASE/THIOESTERASE-LIKE PROTEIN (PTHR22753:SF9)		Esterase/lipase/thioesterase-like protein
TRITD6Av1G029640	-2.71908	TraesCS6A02G102400	Uncharacterized protein;unassigned;ortholog OS02G0136000 PROTEIN (PTHR32002:SF12)	transcription factor (NLP)	Plant regulator RWP-RK family protein
TRITD6Av1G031120	-2.45591	TraesCS6A02G106000	Uncharacterized protein;unassigned;ortholog SUCROSE-PHOSPHATASE 3-RELATED (PTHR46521:SF2)		Thiosulfate sulfurtransferase GlpE
TRITD6Av1G034450	-2.2454	TraesCS6A02G112000	Auxin-responsive protein;unassigned;ortholog		Auxin response factor
TRITD6Av1G049080	0.910784	TraesCS6D02G130500	Tubulin beta-3 chain;TUBB3;ortholog TUBULIN BETA-5 CHAIN (PTHR11588:SF300)		Tubulin beta chain
TRITD6Av1G057110	0.979696	TraesCS6A02G152700	Calcium-transporting ATPase;unassigned;ortholog HEXOSYLTRANSFERASE (PTHR32116:SF77)	P2B-type calcium cation-transporting ATPase (ACA)	Calcium-transporting ATPase
TRITD6Av1G079850	-2.57593	TraesCS6A02G178600	Uncharacterized protein;unassigned;ortholog OS02G0208500 PROTEIN (PTHR35470:SF7)	no hits	Cadmium tolerant 1 G
TRITD6Av1G155190	1.89978	TraesCS6D02G223700	Uncharacterized protein;unassigned;ortholog	no hits	U
TRITD6Av1G158120	1.18302	TraesCS6A02G248400	Trehalose 6-phosphate phosphatase;unassigned;ortholog		Trehalose 6-phosphate phosphatase
TRITD6Av1G161730	0.834441	TraesCS6A02G254100	Uncharacterized protein;unassigned;ortholog OS11G0201600 PROTEIN (PTHR34223:SF38)	amino acid transporter (ANT)	Amino acid transporter%2C putative
TRITD6Av1G166770	1.39179	TraesCS6A02G260400	Uncharacterized protein;unassigned;ortholog OS02G0684400 PROTEIN (PTHR33172:SF44)	no hits	Oxidative stress 3%2C putative isoform 1 G
TRITD6Av1G169760	2.82003	TraesCS6A02G266300	Uncharacterized protein;unassigned;ortholog TRANSCRIPTION FACTOR JUMONJI (JMJ) FAMILY PROTEIN / ZINC FINGER (C5HC2 TYPE) FAMILY PROTEIN (PTHR10694:SF33)	transcription factor (JUMONJI)	Lysine-specific demethylase
TRITD6Av1G169910	-1.57906	TraesCS6A02G266800	Uncharacterized protein;unassigned;ortholog SUBFAMILY NOT NAMED (PTHR47926:SF292)		Pentatricopeptide repeat-containing protein
TRITD6Av1G194400	1.39511	TraesCS6A02G318400	Uncharacterized protein;unassigned;ortholog PECTIN METHYLTRANSFERASE QUA2-RELATED (PTHR10108:SF899)		S-adenosyl-L-methionine-dependent methyltransferases superfamily protein
TRITD6Av1G196830	-2.64028	TraesCS6A02G325900	Uncharacterized protein;unassigned;ortholog TYROSINE-PROTEIN PHOSPHATASE DSP2-RELATED (PTHR31126:SF39)	atypical dual-specificity phosphatase (PFA-DSP)	Tyrosine-protein phosphatase
TRITD6Av1G224380	-1.84979	TraesCS6B02G460300	Uncharacterized protein;unassigned;ortholog PLANT/F9H3-4 PROTEIN (PTHR31343:SF29)	no hits	Plant/F9H3-4 protein
TRITD6Bv1G007990	-1.39448	TraesCS6B02G041200	Uncharacterized protein;unassigned;ortholog SUBTILISIN-LIKE SERINE ENDOPEPTIDASE FAMILY PROTEIN (PTHR10795:SF695)		Subtilisin-like protease
TRITD6Bv1G012280	-2.05113	TraesCS6B02G056800	Catalase;unassigned;ortholog CATALASE ISOZYME A (PTHR11465:SF45)	catalase	Catalase
TRITD6Bv1G012930	1.87061	TraesCS6B02G059200	Uncharacterized protein;unassigned;ortholog EXPRESSED PROTEIN (PTHR33148:SF46)	no hits	DUF4228 domain protein G
TRITD6Bv1G013890	4.58603	TraesCS6B02G063400	Peroxidase;unassigned;ortholog PEROXIDASE (PTHR31388:SF170)		Peroxidase
TRITD6Bv1G015870	2.10625	TraesCSU02G110800	Uncharacterized protein;unassigned;ortholog SUBFAMILY NOT NAMED (PTHR22930:SF217)		NBS-LRR-like resistance protein
TRITD6Bv1G029520	-1.08356	TraesCS6B02G105400	Uncharacterized protein;unassigned;ortholog PLANT BASIC SECRETORY PROTEIN (BSP) FAMILY PROTEIN (PTHR33321:SF12)	no hits	Basic secretory protease
TRITD6Bv1G041280	-1.29743	TraesCS6B02G128200	Uncharacterized protein;unassigned;ortholog LEAF PROTEIN-LIKE (PTHR45613:SF386)		Esterase/lipase/thioesterase-like protein
TRITD6Bv1G049120	1.82968	TraesCS6B02G143000	Uncharacterized protein;unassigned;ortholog OS09G0571200 PROTEIN (PTHR32246:SF65)	no hits	Calcium-dependent lipid-binding domain protein
TRITD6Bv1G052260	2.75038	TraesCS6B02G150200	Uncharacterized protein;unassigned;ortholog SUBFAMILY NOT NAMED (PTHR45631:SF66)	Probable LRR receptor-like serine/threonine-protein kinase At1g51860 OS=Arabidopsis thaliana (sp|c0lgg4|y1518_arath : 464.0) Enzyme classification.EC_2 transferases.EC_2.7 transferase transferring phosphorus-containing group(50.2.7 : 112.6)	Protein kinase%2C putative
TRITD6Bv1G065740	2.09234	TraesCS6B02G177300	Uncharacterized protein;unassigned;ortholog TUBBY-LIKE PROTEIN 8 (PTHR16517:SF131)	transcription factor (TUB)	Tubby-like F-box protein
TRITD6Bv1G066050	-1.49928		Uncharacterized protein;unassigned;ortholog TUBBY-LIKE PROTEIN 8 (PTHR16517:SF131)	aldehyde-generating component CER3 of CER1-CER3 alkane-forming complex	Fatty acid hydroxylase superfamily
TRITD6Bv1G067420	1.0358	TraesCS6B02G180700	Calcium-transporting ATPase;unassigned;ortholog HEXOSYLTRANSFERASE (PTHR32116:SF77)	P2B-type calcium cation-transporting ATPase (ACA)	Calcium-transporting ATPase
TRITD6Bv1G121960	-2.9346	TraesCS6B02G237800	Uncharacterized protein;unassigned;ortholog PHOTOTROPIC-RESOPONSIVE NPH3 FAMILY PROTEIN-RELATED (PTHR32370:SF12)		BTB/POZ domain-containing protein
TRITD6Bv1G128290	-2.6748	TraesCS6B02G245300	Uncharacterized protein;unassigned;ortholog SUBFAMILY NOT NAMED (PTHR15451:SF22)		Ergosterol biosynthetic protein 28
TRITD6Bv1G132120	1.55691	TraesCS6D02G206100	Uncharacterized protein;unassigned;ortholog SUBFAMILY NOT NAMED (PTHR27008:SF439)	protein kinase (LRR-XII)	Receptor-kinase%2C putative
TRITD6Bv1G144550	1.14701	TraesCS6B02G276300	Trehalose 6-phosphate phosphatase;unassigned;ortholog	trehalose-6-phosphate phosphatase	Trehalose 6-phosphate phosphatase
TRITD6Bv1G150270	-2.16566	TraesCS6B02G267800	Uncharacterized protein;unassigned;ortholog TUBULIN-SPECIFIC CHAPERONE E (PTHR15140:SF6)	phosphate transporter (PHT5)	SPX domain-containing family protein
TRITD6Bv1G152230	-1.88895	TraesCS6B02G288500	MYB-related protein;unassigned;ortholog OS02G0685200 PROTEIN (PTHR12802:SF131)	transcription factor (MYB-related)	MYB-related protein
TRITD6Bv1G156020	-1.87686	TraesCS6B02G294200	Uncharacterized protein;unassigned;ortholog SUBFAMILY NOT NAMED (PTHR47926:SF292)		Pentatricopeptide repeat-containing protein
TRITD6Bv1G164770	2.80092	TraesCS6B02G309200	Uncharacterized protein;unassigned;ortholog PROTEIN NRT1/ PTR FAMILY 7.2 (PTHR11654:SF333)	anion transporter (NRT1/PTR)	Protein NRT1/ PTR FAMILY 5.1
TRITD6Bv1G179870	-1.29123	TraesCS6B02G337300	Auxin efflux carrier component;unassigned;ortholog AUXIN EFFLUX CARRIER COMPONENT 1A (PTHR31752:SF48)	auxin transporter (PIN) auxin efflux transporter (PIN)	Auxin efflux carrier component
TRITD6Bv1G186750	1.42216	TraesCS6B02G348700	Uncharacterized protein;unassigned;ortholog PECTIN METHYLTRANSFERASE QUA2-RELATED (PTHR10108:SF899)		S-adenosyl-L-methionine-dependent methyltransferases superfamily protein
TRITD6Bv1G188100	-1.32663	TraesCS6B02G351600	Uncharacterized protein;unassigned;ortholog OS02G0280700 PROTEIN (PTHR47991:SF112)	Protein SRG1 OS=Arabidopsis thaliana (sp|q39224|srg1_arath : 194.0) Enzyme classification.EC_1 oxidoreductases.EC_1.14 oxidoreductase acting on paired donor with incorporation or reduction of molecular oxygen(50.1.13 : 140.7)	2-oxoglutarate (2OG) and Fe(II)-dependent oxygenase superfamily protein
TRITD6Bv1G198060	-1.02063	TraesCS6B02G370300	Uncharacterized protein;unassigned;ortholog SUBTILISIN-LIKE PROTEASE SBT1.4 (PTHR10795:SF331)	protease (SBT1)	Subtilisin protease
TRITD6Bv1G202800	2.86447	TraesCS6B02G379500	Uncharacterized protein;unassigned;ortholog OS02G0787300 PROTEIN (PTHR24361:SF823)	protein kinase (MAPKK)	Protein kinase
TRITD6Bv1G223180	-1.24124		Uncharacterized protein;unassigned;ortholog OS02G0787300 PROTEIN (PTHR24361:SF823)	PP1 phosphatase	Serine/threonine-protein phosphatase
TRITD6Bv1G225300	-3.25166	TraesCS6B02G473800	Uncharacterized protein;unassigned;ortholog THAUMATIN-LIKE PROTEIN (PTHR31048:SF90)		Thaumatin-like protein
TRITD7Av1G000320	1.29608	TraesCS7A02G004000	Uncharacterized protein;unassigned;ortholog WD REPEAT PROTEIN (PTHR35475:SF1)		Glycine-tRNA ligase%2C alpha subunit
TRITD7Av1G001560	-2.85325	TraesCS7A02G009800	Uncharacterized protein;unassigned;ortholog SUCROSE:FRUCTAN 6-FRUCTOSYLTRANSFERASE (PTHR31953:SF46)	Sucrose:sucrose 1-fructosyltransferase OS=Festuca arundinacea (sp|q9fsv7|sst_fesar : 536.0) Enzyme classification.EC_3 hydrolases.EC_3.2 glycosylase(50.3.2 : 434.9)	Acid invertase 1
TRITD7Av1G001600	-2.7309	TraesCS7A02G009500	Uncharacterized protein;unassigned;ortholog SUBFAMILY NOT NAMED (PTHR31953:SF62)	acid beta-fructofuranosidase (VIN)	Beta-fructofuranosidase 1
TRITD7Av1G001620	-2.04397	TraesCS7A02G009200	Uncharacterized protein;unassigned;ortholog SUBFAMILY NOT NAMED (PTHR31953:SF53)	Sucrose:sucrose 1-fructosyltransferase OS=Festuca arundinacea (sp|q9fsv7|sst_fesar : 596.0) Enzyme classification.EC_3 hydrolases.EC_3.2 glycosylase(50.3.2 : 402.6)	Beta-fructofuranosidase 1
TRITD7Av1G001650	-2.73839	TraesCS7A02G009100	Uncharacterized protein;unassigned;ortholog SUCROSE:SUCROSE 1-FRUCTOSYLTRANSFERASE (PTHR31953:SF85)	acid beta-fructofuranosidase (VIN)	Beta-fructofuranosidase 1
TRITD7Av1G004260	2.13365	TraesCS5D02G031100			NBS-LRR-like resistance protein
TRITD7Av1G013210	1.3232	TraesCS7A02G054700	Uncharacterized protein;unassigned;ortholog E3 LIGASE (PTHR46400:SF9)		RING/U-box superfamily protein
TRITD7Av1G016260	1.85757	TraesCS7A02G063700	Uncharacterized protein;unassigned;ortholog SPX DOMAIN-CONTAINING MEMBRANE PROTEIN OS06G0129400 (PTHR23510:SF19)	phosphate transporter (PHT5)	SPX domain-containing family protein
TRITD7Av1G016810	-2.34771	TraesCS7A02G065600	Uncharacterized protein;unassigned;ortholog ATP-DEPENDENT 6-PHOSPHOFRUCTOKINASE 2 (PTHR45770:SF9)	flavin monooxygenase (YUCCA)	Flavin-containing monooxygenase
TRITD7Av1G021520	-1.3489	TraesCS7A02G077500	Uncharacterized protein;unassigned;ortholog BSD DOMAIN-CONTAINING PROTEIN 1 (PTHR16019:SF5)	Enzyme classification.EC_1 oxidoreductases.EC_1.14 oxidoreductase acting on paired donor with incorporation or reduction of molecular oxygen(50.1.13 : 410.5) Geraniol 8-hydroxylase OS=Catharanthus roseus (sp|q8vwz7|c76b6_catro : 408.0)	Cytochrome P450 family protein%2C expressed
TRITD7Av1G032380	1.8938	TraesCS7A02G112700	Uncharacterized protein;unassigned;ortholog OS01G0580150 PROTEIN (PTHR27005:SF393)	3-N-debenzoyl-2-deoxytaxol N-benzoyltransferase OS=Taxus canadensis (sp|q8ll69|dbnbt_taxca : 153.0) Enzyme classification.EC_2 transferases.EC_2.3 acyltransferase(50.2.3 : 31.7)	Acyl transferase
TRITD7Av1G038760	1.4046	TraesCS7A02G130400	Uncharacterized protein;unassigned;ortholog OS06G0167500 PROTEIN (PTHR27006:SF130)		Leucine-rich repeat receptor-like protein kinase
TRITD7Av1G051320	-3.1684	TraesCS7A02G160400	Uncharacterized protein;unassigned;ortholog		Pathogenesis-related protein 1 G
TRITD7Av1G051340	-3.10192	TraesCS7D02G161200	Pathogenesis-related protein 1;Pr-1-4;ortholog PATHOGENESIS-RELATED PROTEIN 1 (PTHR10334:SF394)		Pathogenesis-related protein 1
TRITD7Av1G056490	1.76607	TraesCS7A02G177200	Uncharacterized protein;unassigned;ortholog SUBFAMILY NOT NAMED (PTHR31264:SF9)	no hits	F-box family protein
TRITD7Av1G057100	3.11829	TraesCS7A02G178300	Germin-like protein;unassigned;ortholog GERMIN-LIKE PROTEIN SUBFAMILY 3 MEMBER 3 (PTHR31238:SF86)		Auxin binding protein G
TRITD7Av1G063410	-1.99475	TraesCS7A02G191100	Uncharacterized protein;unassigned;ortholog OS06G0233800 PROTEIN (PTHR46633:SF2)		Serine/threonine-protein kinase WNK-related
TRITD7Av1G065500	1.45666	TraesCS7A02G195200	Uncharacterized protein;unassigned;ortholog OS06G0238700 PROTEIN (PTHR22844:SF341)		Transducin/WD40 repeat protein
TRITD7Av1G073230	-3.40277	TraesCS7A02G210200	Glycosyltransferase;unassigned;ortholog GLYCOSYLTRANSFERASE (PTHR48047:SF51)	UDP-glycosyltransferase 90A1 OS=Arabidopsis thaliana (sp|q9zvx4|u90a1_arath : 190.0) Enzyme classification.EC_2 transferases.EC_2.4 glycosyltransferase(50.2.4 : 146.5)	Glycosyltransferase
TRITD7Av1G091630	2.64407	TraesCS7A02G246000	Uncharacterized protein;unassigned;ortholog SUBFAMILY NOT NAMED (PTHR12461:SF86)	histone demethylase (PKDM12)	2-oxoglutarate (2OG) and Fe(II)-dependent oxygenase superfamily protein
TRITD7Av1G099670	1.37443	TraesCS7A02G256000	Uncharacterized protein;unassigned;ortholog RAS-RELATED PROTEIN RABA5C (PTHR47979:SF30)	A-class RAB GTPase	Ras family
TRITD7Av1G104770	-1.75875	TraesCS7A02G262200	Uncharacterized protein;unassigned;ortholog F1C9.29 PROTEIN-RELATED (PTHR21576:SF73)	anion transporter (Fabaceae-N70)	Nodulin-like / Major Facilitator Superfamily protein
TRITD7Av1G144880	1.5527	TraesCSU02G191200	Uncharacterized protein;unassigned;ortholog	no hits	CTC-interacting domain 4 G
TRITD7Av1G171100	1.15677	TraesCS7A02G322800	Uncharacterized protein;unassigned;ortholog TOM1-LIKE PROTEIN 5 (PTHR45898:SF3)	TOM endomembrane trafficking associated protein	TOM1-like protein 2
TRITD7Av1G181580	-1.11876	TraesCS7A02G339600	Peroxidase;unassigned;ortholog PEROXIDASE (PTHR31235:SF71)		Peroxidase
TRITD7Av1G184960	1.10665	TraesCS7A02G344500	Uncharacterized protein;unassigned;ortholog 60S RIBOSOMAL PROTEIN L22-RELATED (PTHR10064:SF0)	component RPL22 of LSU proteome component	60S ribosomal protein L22%2C putative
TRITD7Av1G189340	-2.25672	TraesCS7D02G370400	Peroxidase;unassigned;ortholog PEROXIDASE (PTHR31388:SF187)		Peroxidase
TRITD7Av1G196970	-1.88328	TraesCS7A02G363100	Uncharacterized protein;unassigned;ortholog OS06G0571800 PROTEIN (PTHR47255:SF6)	transcription factor (GATA)	GATA transcription factor
TRITD7Av1G198590	3.00779	TraesCS7A02G367000	Uncharacterized protein;unassigned;ortholog	no hits	Cell surface antigen I/II G
TRITD7Av1G198600	4.17565	TraesCS7A02G367100	Uncharacterized protein;unassigned;ortholog OS06G0586400 PROTEIN (PTHR27008:SF373)	Probable LRR receptor-like serine/threonine-protein kinase At3g47570 OS=Arabidopsis thaliana (sp|c0lgp4|y3475_arath : 678.0) Enzyme classification.EC_2 transferases.EC_2.7 transferase transferring phosphorus-containing group(50.2.7 : 105.1)	Receptor-kinase%2C putative
TRITD7Av1G201590	-1.51977	TraesCS7A02G373900	Uncharacterized protein;unassigned;ortholog CELLULOSE SYNTHASE A CATALYTIC SUBUNIT 11 [UDP-FORMING]-RELATED (PTHR13301:SF70)	catalytic component CesA of cellulose synthase complex	Cellulose synthase
TRITD7Av1G204170	2.37088	TraesCS7A02G377900	Uncharacterized protein;unassigned;ortholog OS02G0216000 PROTEIN (PTHR48053:SF45)	protein kinase (LRR-XII)	Receptor-kinase%2C putative
TRITD7Av1G204550	-2.78661	TraesCS7A02G378800	Uncharacterized protein;unassigned;ortholog SUBFAMILY NOT NAMED (PTHR10742:SF357)	cytosolic polyamine oxidase (PAO1)	Polyamine oxidase 1
TRITD7Av1G224230	1.62483	TraesCS7A02G414700	Poly [ADP-ribose] polymerase;unassigned;ortholog 12-OXOPHYTODIENOATE REDUCTASE 11-RELATED (PTHR22893:SF120)	poly(ADP-ribose) polymerase (PARP)	Poly [ADP-ribose] polymerase
TRITD7Av1G226260	-1.18153	TraesCS7A02G418600	Uncharacterized protein;unassigned;ortholog CATION TRANSPORTER HKT9-RELATED (PTHR31064:SF11)	potassium/sodium cation transporter (HKT)	HKT23 transporter
TRITD7Av1G230010	1.83574	TraesCS7A02G426600	Xyloglucan endotransglucosylase/hydrolase;unassigned;ortholog XYLOGLUCAN ENDOTRANSGLUCOSYLASE/HYDROLASE PROTEIN 26-RELATED (PTHR31062:SF233)	Probable xyloglucan endotransglucosylase/hydrolase protein 23 OS=Arabidopsis thaliana (sp|q38910|xth23_arath : 399.0) Enzyme classification.EC_2 transferases.EC_2.4 glycosyltransferase(50.2.4 : 325.4)	Xyloglucan endotransglucosylase/hydrolase
TRITD7Av1G230150	2.11294	TraesCS7A02G426800	Uncharacterized protein;unassigned;ortholog ACYL-COENZYME A OXIDASE-LIKE PROTEIN (PTHR10909:SF352)	no hits	Inter-alpha-trypsin inhibitor heavy chain H3%2C putative
TRITD7Av1G230170	1.99691	TraesCS7A02G426900	Xyloglucan endotransglucosylase/hydrolase;unassigned;ortholog XYLOGLUCAN ENDOTRANSGLUCOSYLASE/HYDROLASE PROTEIN 26-RELATED (PTHR31062:SF233)	Probable xyloglucan endotransglucosylase/hydrolase protein 25 OS=Arabidopsis thaliana (sp|q38907|xth25_arath : 325.0) Enzyme classification.EC_2 transferases.EC_2.4 glycosyltransferase(50.2.4 : 280.2)	Xyloglucan endotransglucosylase/hydrolase
TRITD7Av1G230220	1.78065	TraesCS7A02G427100	Xyloglucan endotransglucosylase/hydrolase;unassigned;ortholog XYLOGLUCAN ENDOTRANSGLUCOSYLASE/HYDROLASE (PTHR31062:SF239)	Xyloglucan endotransglucosylase/hydrolase protein 24 OS=Arabidopsis thaliana (sp|p24806|xth24_arath : 276.0) Enzyme classification.EC_2 transferases.EC_2.4 glycosyltransferase(50.2.4 : 234.3)	Xyloglucan endotransglucosylase/hydrolase
TRITD7Av1G230250	1.59386		Xyloglucan endotransglucosylase/hydrolase;unassigned;ortholog XYLOGLUCAN ENDOTRANSGLUCOSYLASE/HYDROLASE (PTHR31062:SF239)		Xyloglucan endotransglucosylase/hydrolase
TRITD7Av1G230400	2.25672	TraesCS7A02G427600	Xyloglucan endotransglucosylase/hydrolase;unassigned;ortholog XYLOGLUCAN ENDOTRANSGLUCOSYLASE/HYDROLASE (PTHR31062:SF149)	Xyloglucan endotransglucosylase/hydrolase protein 22 OS=Arabidopsis thaliana (sp|q38857|xth22_arath : 353.0) Enzyme classification.EC_2 transferases.EC_2.4 glycosyltransferase(50.2.4 : 315.9)	Xyloglucan endotransglucosylase/hydrolase
TRITD7Av1G248140	1.71314	TraesCS7A02G466900	Uncharacterized protein;unassigned;ortholog TWINKLE PROTEIN, MITOCHONDRIAL (PTHR12873:SF0)	DNA primase and helicase (TWINKLE)	DNA primase/helicase
TRITD7Av1G248200	2.13536	TraesCS7A02G467300	Uncharacterized protein;unassigned;ortholog SUBFAMILY NOT NAMED (PTHR33085:SF53)	no hits	PP2A regulatory subunit TAP46
TRITD7Av1G255830	-1.47151	TraesCS7A02G489200	Uncharacterized protein;unassigned;ortholog SUBFAMILY NOT NAMED (PTHR13683:SF746)	pepsin-type protease	Eukaryotic aspartyl protease family protein%2C putative
TRITD7Av1G262110	1.81954	TraesCS7A02G503900	DNA-directed RNA polymerase;unassigned;ortholog E3 UBIQUITIN-PROTEIN LIGASE SINA-LIKE 4 (PTHR46632:SF16)	nuclear-encoded organellar RNA polymerase (NEP)	DNA-directed RNA polymerase
TRITD7Av1G278660	-2.63248	TraesCS7A02G558500	Uncharacterized protein;unassigned;ortholog THAUMATIN-LIKE PROTEIN PWIR2 (PTHR31048:SF148)		Thaumatin-like protein
TRITD7Av1G280440	-1.15141	TraesCSU02G100500	Fatty acyl-CoA reductase;unassigned;ortholog FATTY ACYL-COA REDUCTASE (PTHR11011:SF57)	acyl CoA reductase	Fatty acyl-CoA reductase
TRITD7Bv1G002980	1.74979	TraesCS7B02G010400	Uncharacterized protein;unassigned;ortholog OS01G0580150 PROTEIN (PTHR27005:SF393)	Spermidine coumaroyl-CoA acyltransferase OS=Arabidopsis thaliana (sp|q8gyw8|sct_arath : 148.0) Enzyme classification.EC_2 transferases.EC_2.3 acyltransferase(50.2.3 : 31.5)	Transferase family protein
TRITD7Bv1G015440	2.18972	TraesCS7B02G042700	Uncharacterized protein;unassigned;ortholog OS06G0179000 PROTEIN (PTHR14363:SF36)		Heparanase
TRITD7Bv1G018890	1.81621	TraesCS7B02G050000	Uncharacterized protein;unassigned;ortholog CALCINEURIN-LIKE METALLO-PHOSPHOESTERASE SUPERFAMILY PROTEIN (PTHR32254:SF5)	no hits	Calcineurin-like metallo-phosphoesterase superfamily protein%2C putative
TRITD7Bv1G019190	-2.12049	TraesCS7B02G050500	Bidirectional sugar transporter SWEET;unassigned;ortholog BIDIRECTIONAL SUGAR TRANSPORTER SWEET15 (PTHR10791:SF50)	sugar efflux transporter (SWEET)	Bidirectional sugar transporter SWEET
TRITD7Bv1G021300	-2.32755	TraesCS7B02G055200	Uncharacterized protein;unassigned;ortholog OS02G0102300 PROTEIN (PTHR44542:SF10)		Thiosulfate sulfurtransferase GlpE
TRITD7Bv1G022320	-7.39961	TraesCS7B02G058800	Uncharacterized protein;unassigned;ortholog SUBFAMILY NOT NAMED (PTHR18966:SF500)	ligand-gated cation channel (GLR)	Glutamate receptor
TRITD7Bv1G025220	-1.42239	TraesCS7B02G063700	Uncharacterized protein;unassigned;ortholog PRA1 FAMILY PROTEIN G2 (PTHR19317:SF53)	mugineic acid 3-dioxygenase	2-oxoglutarate and Fe(II)-dependent oxygenase superfamily protein%2C putative
TRITD7Bv1G025750	-3.11767	TraesCS7D02G161200	Pathogenesis-related protein 1;Pr-1-4;ortholog PATHOGENESIS-RELATED PROTEIN 1 (PTHR10334:SF394)		Pathogenesis-related protein 1
TRITD7Bv1G028390	1.97115	TraesCS7B02G071700	Kinesin-like protein;unassigned;ortholog KINESIN-LIKE PROTEIN KIN-7K, CHLOROPLASTIC ISOFORM X1 (PTHR47968:SF9)	motor protein (Kinesin-7)	Kinesin-like protein
TRITD7Bv1G030080	-2.33781	TraesCS7B02G075600	Uncharacterized protein;unassigned;ortholog BZIP TRANSCRIPTION FACTOR 46 (PTHR22952:SF440)	transcription factor (bZIP)	BZIP transcription factor family protein
TRITD7Bv1G032380	1.63382	TraesCS7B02G080700	Uncharacterized protein;unassigned;ortholog PEPTIDYL-PROLYL CIS-TRANS ISOMERASE D-RELATED (PTHR11071:SF380)	protein folding catalyst	Peptidyl-prolyl cis-trans isomerase
TRITD7Bv1G033840	3.02581		Uncharacterized protein;unassigned;ortholog PEPTIDYL-PROLYL CIS-TRANS ISOMERASE D-RELATED (PTHR11071:SF380)		Auxin binding protein G
TRITD7Bv1G038640	1.32061	TraesCS7B02G093200	Uncharacterized protein;unassigned;ortholog LATE EMBRYOGENIS ABUNDANT PROTEIN 2 (PTHR33509:SF5)		Amino acid permease
TRITD7Bv1G051780	2.65664	TraesCS2B02G030400	Uncharacterized protein;unassigned;ortholog ANKYRIN REPEAT FAMILY PROTEIN (PTHR24177:SF117)	no hits	Ankyrin repeat family protein
TRITD7Bv1G052070	1.98617		Uncharacterized protein;unassigned;ortholog ANKYRIN REPEAT FAMILY PROTEIN (PTHR24177:SF117)	no hits	Ankyrin repeat family protein
TRITD7Bv1G054860	-1.73656	TraesCS7B02G128800	Uncharacterized protein;unassigned;ortholog OS05G0273800 PROTEIN (PTHR43329:SF58)	no hits	Epoxide hydrolase 2
TRITD7Bv1G061120	-1.23846	TraesCS7B02G134200	Uncharacterized protein;unassigned;ortholog OS06G0475400 PROTEIN (PTHR20961:SF23)		Glycosyltransferase
TRITD7Bv1G062440	1.2357	TraesCS7B02G136100	Uncharacterized protein;unassigned;ortholog	caffeoyl-CoA 3-O-methyltransferase (CCoA-OMT)	Caffeoyl-CoA O-methyltransferase
TRITD7Bv1G068730	1.69286	TraesCS7B02G146000	Uncharacterized protein;unassigned;ortholog TRNA (CYTIDINE(34)-2'-O)-METHYLTRANSFERASE (PTHR42971:SF1)	no hits	tRNA/rRNA methyltransferase family protein
TRITD7Bv1G081770	1.14813	TraesCS7B02G168100	RHOMBOID-like protein;unassigned;ortholog RHOMBOID-LIKE PROTEIN (PTHR22936:SF85)	protease (RBL)	Rhomboid-like protein
TRITD7Bv1G085590	1.86581	TraesCS7B02G170400	Uncharacterized protein;unassigned;ortholog DNAJ PROTEIN HOMOLOG-LIKE (PTHR44240:SF23)		Chaperone protein dnaJ
TRITD7Bv1G120640	1.31129	TraesCS7B02G213000	Uncharacterized protein;unassigned;ortholog LYSINE HISTIDINE TRANSPORTER 1 (PTHR48017:SF79)	amino acid transporter (LHT)	Histidine amino acid transporter
TRITD7Bv1G135890	5.11799	TraesCS7B02G237800	Uncharacterized protein;unassigned;ortholog COPPER-BINDING PROTEIN-LIKE (PTHR22814:SF138)	no hits	Heavy metal transport/detoxification superfamily protein
TRITD7Bv1G143870	-3.65551	TraesCS7B02G253600	Uncharacterized protein;unassigned;ortholog GAMMA-AMINOBUTYRATE TRANSAMINASE 4-RELATED (PTHR42684:SF8)	GABA pyruvate transaminase	Aminotransferase
TRITD7Bv1G147200	2.30083	TraesCS7B02G261100	Uncharacterized protein;unassigned;ortholog	no hits	Heat shock protein HSP20/alpha crystallin family G
TRITD7Bv1G158080	-3.7267	TraesCS7B02G280700	Uncharacterized protein;unassigned;ortholog SUBFAMILY NOT NAMED (PTHR10742:SF357)	cytosolic polyamine oxidase (PAO1)	Polyamine oxidase
TRITD7Bv1G172350	-0.989249	TraesCS7B02G318800	Uncharacterized protein;unassigned;ortholog CATION TRANSPORTER HKT9-RELATED (PTHR31064:SF11)	potassium/sodium cation transporter (HKT)	HKT23 transporter
TRITD7Bv1G174220	1.73686	TraesCS7B02G314600	Poly [ADP-ribose] polymerase;unassigned;ortholog 12-OXOPHYTODIENOATE REDUCTASE 11-RELATED (PTHR22893:SF120)	poly(ADP-ribose) polymerase (PARP)	Poly [ADP-ribose] polymerase
TRITD7Bv1G179520	1.82827	TraesCS7B02G326900	Xyloglucan endotransglucosylase/hydrolase;unassigned;ortholog XYLOGLUCAN ENDOTRANSGLUCOSYLASE/HYDROLASE PROTEIN 26-RELATED (PTHR31062:SF233)	Probable xyloglucan endotransglucosylase/hydrolase protein 25 OS=Arabidopsis thaliana (sp|q38907|xth25_arath : 276.0) Enzyme classification.EC_2 transferases.EC_2.4 glycosyltransferase(50.2.4 : 245.1)	Xyloglucan endotransglucosylase/hydrolase
TRITD7Bv1G179540	1.61013		Xyloglucan endotransglucosylase/hydrolase;unassigned;ortholog XYLOGLUCAN ENDOTRANSGLUCOSYLASE/HYDROLASE PROTEIN 26-RELATED (PTHR31062:SF233)	Probable xyloglucan endotransglucosylase/hydrolase protein 25 OS=Arabidopsis thaliana (sp|q38907|xth25_arath : 324.0) Enzyme classification.EC_2 transferases.EC_2.4 glycosyltransferase(50.2.4 : 288.4)	Xyloglucan endotransglucosylase/hydrolase
TRITD7Bv1G179550	4.11507	TraesCS7B02G327100	Uncharacterized protein;unassigned;ortholog ACYL-COENZYME A OXIDASE-LIKE PROTEIN (PTHR10909:SF352)		Inter-alpha-trypsin inhibitor heavy chain H3%2C putative
TRITD7Bv1G179620	1.44139	TraesCS7B02G327200	Xyloglucan endotransglucosylase/hydrolase;unassigned;ortholog XYLOGLUCAN ENDOTRANSGLUCOSYLASE/HYDROLASE PROTEIN 26-RELATED (PTHR31062:SF233)	Probable xyloglucan endotransglucosylase/hydrolase protein 25 OS=Arabidopsis thaliana (sp|q38907|xth25_arath : 327.0) Enzyme classification.EC_2 transferases.EC_2.4 glycosyltransferase(50.2.4 : 288.4)	Xyloglucan endotransglucosylase/hydrolase
TRITD7Bv1G179680	1.44568	TraesCS7B02G327400	Xyloglucan endotransglucosylase/hydrolase;unassigned;ortholog XYLOGLUCAN ENDOTRANSGLUCOSYLASE/HYDROLASE (PTHR31062:SF239)		Xyloglucan endotransglucosylase/hydrolase
TRITD7Bv1G180680	-1.91941	TraesCS7B02G328700	Uncharacterized protein;unassigned;ortholog HIGH AFFINITY NITRATE TRANSPORTER 2.7 (PTHR23515:SF10)		High-affinity nitrate transporter 2.2
TRITD7Bv1G188630	-2.76671	TraesCS7B02G347100	Uncharacterized protein;unassigned;ortholog HSP17 (PTHR11527:SF301)	class-C-II small heat-shock-responsive protein	Heat-shock protein%2C putative
TRITD7Bv1G189760	1.39825	TraesCS7B02G350500	Uncharacterized protein;unassigned;ortholog NAD(P)-BINDING ROSSMANN-FOLD SUPERFAMILY PROTEIN (PTHR10366:SF628)		Dihydroflavonol-4-reductase
TRITD7Bv1G190940	-2.72439	TraesCS7B02G354400	Uncharacterized protein;unassigned;ortholog GLYCOSYLTRANSFERASE (PTHR48048:SF45)	Cytochrome P450 87A3 OS=Oryza sativa subsp. japonica (sp|q7xu38|c87a3_orysj : 527.0) Enzyme classification.EC_1 oxidoreductases.EC_1.14 oxidoreductase acting on paired donor with incorporation or reduction of molecular oxygen(50.1.13 : 157.0)	Cytochrome P450
TRITD7Bv1G192310	1.85337	TraesCS7B02G357300	Uncharacterized protein;unassigned;ortholog OS01G0532300 PROTEIN (PTHR36887:SF1)	no hits	DUF4408 domain protein
TRITD7Bv1G196380	1.33824	TraesCS7A02G467200	Uncharacterized protein;unassigned;ortholog SUBFAMILY NOT NAMED (PTHR33085:SF71)	no hits	[F-actin]-methionine sulfoxide oxidase MICAL2
TRITD7Bv1G196700	1.36307	TraesCS7B02G368400	Uncharacterized protein;unassigned;ortholog SUBFAMILY NOT NAMED (PTHR33085:SF71)	no hits	[F-actin]-methionine sulfoxide oxidase MICAL2
TRITD7Bv1G224940	-2.50852	TraesCS7B02G455000	Uncharacterized protein;unassigned;ortholog CYTOKININ DEHYDROGENASE 7 (PTHR13878:SF112)		Cytokinin oxidase/dehydrogenase
TRITD7Bv1G230030	-1.36011	TraesCS7B02G478200	Uncharacterized protein;unassigned;ortholog MYB-LIKE PROTEIN G (PTHR12802:SF20)	transcription factor (MYB-related)	MYB-related protein

## Sheet: Table_S2
lncRNA	RNA_Central_Annotation	log2FC	Identity	Query coverage
STRG.234623	URS0000781584_4577 (Zea mays)	-1.67074	0.5833	0.5047
STRG.778651	URS0001A16372_3755 (Prunus dulcis)	2.10222	0.8108	0.0867
STRG.424631	URS0000A48299_79200 (Daucus carota subsp. Sativus)	-1.5919	0.5729	0.1983
STRG.1311431	URS0000BFF5F8_4565 (Triticum aestivum)	1.38788	0.6275	0.4231
STRG.1760891	URS0000A76559_3702 (Arabidopsis thaliana)	-2.10371	0.5789	0.4185

## Sheet: Table_S3
Gene	Aestivum_ortholog	Panther_annotation	Mercator_annotation	Genome_annotation	blastx_best_hit	blastx_vs_Aegilops_tauschii	Name
TRITD1Av1G184110	TraesCS1A02G305500	Uncharacterized protein;unassigned;ortholog OS05G0488600 PROTEIN (PTHR31499:SF24)	G2-like GARP transcription factor	Myb family transcription factor APL	VAH08610.1	XP_020181427.1	APL
TRITD1Bv1G203140	TraesCS1B02G393100	Uncharacterized protein;unassigned;ortholog HOMEOBOX-LEUCINE ZIPPER PROTEIN HOX7 (PTHR45714:SF21)	transcription factor (HD-ZIP I/II)	homeobox leucine zipper protein	VAH22259.1	XP_020185729.1	HOX7
TRITD1Bv1G222580	TraesCS1B02G461600	Uncharacterized protein;unassigned;ortholog RNA POLYMERASE SIGMA FACTOR SIGE, CHLOROPLASTIC/MITOCHONDRIAL (PTHR30603:SF4)	basal transcription factor (Sigma)	RNA polymerase sigma factor	VAH23573.1	XP_020176520.1	SIGE
TRITD2Av1G068890	TraesCS2A02G194500	Uncharacterized protein;unassigned;ortholog SIGNAL PEPTIDASE I (PTHR32153:SF13)	transcription factor (AS2/LOB)	LOB domain-containing protein%2C putative	KAF7000367.1	XP_020191646.1	LOB37
TRITD2Av1G072680	TraesCS2A02G200700	Uncharacterized protein;unassigned;ortholog SCARECROW-LIKE PROTEIN 23 (PTHR31636:SF35)	transcription factor (GRAS)	Scarecrow transcription factor family protein	VAH28836.1	XP_020200232.1	SCL23
TRITD2Av1G210200	TraesCS2A02G348800	Uncharacterized protein;unassigned;ortholog OJ990528_30.9 PROTEIN (PTHR16223:SF237)	transcription factor (bHLH)	Basic helix-loop-helix (BHLH) DNA-binding superfamily	VAH33636.1	XP_020159340.1	bHLH113
TRITD2Av1G219650	TraesCS2A02G365800	Uncharacterized protein;unassigned;ortholog OJ990528_30.9 PROTEIN (PTHR16223:SF237)	transcription factor (bHLH)	Basic helix-loop-helix (BHLH) DNA-binding superfamily	VAH34145.1	XP_020159340.1	bHLH113
TRITD2Av1G229320	TraesCS2A02G388500	Uncharacterized protein;unassigned;ortholog B-BOX ZINC FINGER PROTEIN 21 (PTHR31832:SF18)	transcription factor (BBX-DBB)	Zinc finger%2C B-box	VAH34750.1	XP_020168035.1	BBX20
TRITD2Av1G267740	TraesCS2A02G489500	WRKY45-like transcription factor;TaWRKY45-A;ortholog WRKY45-LIKE TRANSCRIPTION FACTOR (PTHR31282:SF79)	transcription factor (WRKY)	WRKY transcription factor	KAF7004016.1	XP_020165252.1	WRKY70
TRITD2Bv1G074610	TraesCS2B02G212400	Uncharacterized protein;unassigned;ortholog SIGNAL PEPTIDASE I (PTHR32153:SF13)	transcription factor (AS2/LOB)	LOB domain-containing protein%2C putative	KAF7007763.1	XP_020191646.1	LOB37
TRITD2Bv1G190830	TraesCS2B02G406600	Uncharacterized protein;unassigned;ortholog B-BOX ZINC FINGER PROTEIN 21 (PTHR31832:SF18)	transcription factor (BBX-DBB)	Zinc finger%2C B-box	VAH50038.1	XP_020168036.1	BBX20
TRITD2Bv1G231460	TraesCS2B02G517400	Uncharacterized protein;unassigned;ortholog WRKY45-LIKE TRANSCRIPTION FACTOR (PTHR31282:SF79)	transcription factor (WRKY)	WRKY transcription factor	VAH52563.1	XP_020165252.1	WRKY70
TRITD2Bv1G246920	TraesCS2B02G564900	Uncharacterized protein;unassigned;ortholog SUBFAMILY NOT NAMED (PTHR22952:SF429)	transcription factor (bZIP)	Transcription factor	VAH53662.1	XP_020185453.1	bZIP27
TRITD3Av1G209080	TraesCS3A02G339600	NAC transcription factor 4;NAC4;ortholog NAC DOMAIN-CONTAINING PROTEIN 68 (PTHR31719:SF165)	transcription factor (NAC)	NAC domain-containing protein	VAH65300.1	XP_020181126.1	NAC68
TRITD3Av1G286170	TraesCS3A02G535100	MYB13 transcription factor;MYB13-1;ortholog MYB-RELATED PROTEIN (PTHR45675:SF72)	transcription factor (MYB)	Myb transcription factor	VAH70386.1	XP_020185558.1	MYB13
TRITD3Bv1G000460	TraesCS3B02G003600	Uncharacterized protein;unassigned;ortholog SUBFAMILY NOT NAMED (PTHR13935:SF113)	transcription factor (bHLH)	basic helix-loop-helix (bHLH) DNA-binding superfamily protein	VAH70557.1	XP_020201042.1	bHLH101
TRITD3Bv1G034470	TraesCS3B02G115400	Uncharacterized protein;unassigned;ortholog SUBFAMILY NOT NAMED (PTHR45623:SF36)	transcription factor (DREB)	ethylene responsive element binding factor 2	VAH73143.1	XP_020182859.1	DREB
TRITD3Bv1G089560	TraesCS3B02G210300	Uncharacterized protein;TRAES_3BF008800180CFD_c1;ortholog CYCLIC DOF FACTOR 3-LIKE (PTHR31089:SF47)	transcription factor (DOF)	Dof zinc finger protein	KAF7029217.1	XP_020189771.1	CDF2
TRITD3Bv1G241620	TraesCS3B02G475300	Uncharacterized protein;TRAES_3BF015800060CFD_c1;ortholog OS01G0927200 PROTEIN (PTHR33492:SF13)		Trihelix transcription factor	VAH83963.1	XP_020184285.1	ASR3
TRITD3Bv1G244910	TraesCS3B02G486000	Auxin response factor;unassigned;ortholog AUXIN RESPONSE FACTOR (PTHR31384:SF88)	transcription factor (ARF)	Auxin response factor	VAH84167.1	XP_020197968.1	ARF4
TRITD3Bv1G281370	TraesCS3B02G612200	MYB protein;MYB56;ortholog MYB-RELATED PROTEIN (PTHR45675:SF72)	transcription factor (MYB)	MYB transcription factor	VAH86604.1	XP_020185558.1	MYB56
TRITD4Bv1G153280	TraesCS4B02G257200	Uncharacterized protein;unassigned;ortholog TRANSCRIPTION FACTOR BHLH54 (PTHR16223:SF143)	transcription factor (bHLH)	basic helix-loop-helix (bHLH) DNA-binding superfamily protein	VAI08607.1	XP_020163011.1	bHLH85
TRITD4Bv1G156210	TraesCS4B02G261600	Uncharacterized protein;unassigned;ortholog HOMEOBOX-LEUCINE ZIPPER PROTEIN HOX12 (PTHR24326:SF545)	transcription factor (HD-ZIP I/II)	Homeobox protein%2C putative	KAF7041409.1	XP_020157992.1	HOX12
TRITD5Av1G170450	TraesCS5A02G291200	Uncharacterized protein;unassigned;ortholog OS09G0509100 PROTEIN (PTHR31719:SF103)	transcription factor (NAC)	NAC domain-containing protein	VAI19559.1	XP_020168455.1	NAC41
TRITD5Bv1G006960	TraesCS5B02G018600	Uncharacterized protein;unassigned;ortholog GATA ZINC FINGER FAMILY PROTEIN, EXPRESSED (PTHR45658:SF37)	transcription factor (GATA)	GATA transcription factor	KAF7063096.1	XP_020174280.1	GATA10
TRITD5Bv1G013070	TraesCS5B02G032000	Uncharacterized protein;unassigned;ortholog TRANSCRIPTION FACTOR PCF8 (PTHR31072:SF23)	transcription factor (TCP)	TCP transcription factor	KAF7063254.1	XP_020183767.1	PCF8
TRITD5Bv1G135980	TraesCS5B02G229800	Uncharacterized protein;unassigned;ortholog ZINC FINGER PROTEIN GIS (PTHR46547:SF7)	C2H2 zinc finger transcription factor	Zinc finger protein-like	KAF7065766.1	XP_020188179.1	ZFP8
TRITD5Bv1G161590	TraesCS5B02G290200	Uncharacterized protein;unassigned;ortholog OS09G0509100 PROTEIN (PTHR31719:SF103)	transcription factor (NAC)	NAC domain protein	VAI34339.1	XP_020168455.1	NAC41
TRITD6Av1G006090	TraesCS6D02G035000	Sulfotransferase;unassigned;ortholog SULFOTRANSFERASE (PTHR11783:SF193)	transcription factor (mTERF)	Mitochondrial transcription termination factor-like	VAI41808.1	XP_020181988.1	mTERF9
TRITD6Av1G029640	TraesCS6A02G102400	Uncharacterized protein;unassigned;ortholog OS02G0136000 PROTEIN (PTHR32002:SF12)	transcription factor (NLP)	Plant regulator RWP-RK family protein	VAI43313.1	XP_020153726.1	NLP3
TRITD6Av1G169760	TraesCS6A02G266300	Uncharacterized protein;unassigned;ortholog TRANSCRIPTION FACTOR JUMONJI (JMJ) FAMILY PROTEIN / ZINC FINGER (C5HC2 TYPE) FAMILY PROTEIN (PTHR10694:SF33)	transcription factor (JUMONJI)	Lysine-specific demethylase	VAI48268.1	XP_020156166.1	JUMONJI
TRITD6Bv1G065740	TraesCS6B02G177300	Uncharacterized protein;unassigned;ortholog TUBBY-LIKE PROTEIN 8 (PTHR16517:SF131)	transcription factor (TUB)	Tubby-like F-box protein	KAF7083928.1	XP_020181261.1	TUB8
TRITD6Bv1G152230	TraesCS6B02G288500	MYB-related protein;unassigned;ortholog OS02G0685200 PROTEIN (PTHR12802:SF131)	transcription factor (MYB-related)	MYB-related protein	AEV91181.1	XP_020193937.1	RVE1
TRITD7Av1G196970	TraesCS7A02G363100	Uncharacterized protein;unassigned;ortholog OS06G0571800 PROTEIN (PTHR47255:SF6)	transcription factor (GATA)	GATA transcription factor	VAI77656.1	XP_020170490.1	GATA22
TRITD7Bv1G030080	TraesCS7B02G075600	Uncharacterized protein;unassigned;ortholog BZIP TRANSCRIPTION FACTOR 46 (PTHR22952:SF440)	transcription factor (bZIP)	BZIP transcription factor family protein	KAF7100175.1	XP_020197149.1	bZIP46
TRITD7Bv1G230030	TraesCS7B02G478200	Uncharacterized protein;unassigned;ortholog MYB-LIKE PROTEIN G (PTHR12802:SF20)	transcription factor (MYB-related)	MYB-related protein	VAI94010.1	XP_020180978.1	LHY

## Sheet: Table_S4
bait	gene	correlation
APL	TRITD1BV1G014010	0.995693
APL	TRITD2BV1G206930	0.989942
APL	TRITD3BV1G222990	0.995181
APL	TRITD5AV1G195640	0.990105
APL	TRITD7BV1G051780	0.995044
ARF4	TRITD2AV1G253130	-0.960715
ARF4	TRITD2AV1G290300	-0.968235
ARF4	TRITD2BV1G087140	0.994801
ARF4	TRITD3BV1G054130	-0.960593
ARF4	TRITD4AV1G188370	-0.967848
ARF4	TRITD4AV1G240180	0.990406
ARF4	TRITD4AV1G253830	0.992809
ARF4	TRITD4BV1G018150	-0.959452
ARF4	TRITD4BV1G144220	-0.972768
ARF4	TRITD4BV1G187770	-0.958682
ARF4	TRITD5BV1G033220	-0.96457
ARF4	TRITD5BV1G114130	-0.960076
ARF4	TRITD5BV1G199550	-0.982927
ARF4	TRITD5BV1G205940	-0.986503
ARF4	TRITD7AV1G230150	-0.962689
ASR3	TRITD3AV1G029860	0.991569
ASR3	TRITD5AV1G147230	0.998462
ASR3	TRITD5AV1G219610	0.993942
BBX20	TRITD1AV1G086410	0.997762
BBX20	TRITD1AV1G086410	0.997284
BBX20	TRITD1AV1G173050	0.991634
BBX20	TRITD1BV1G014010	0.990725
BBX20	TRITD1BV1G088600	0.99218
BBX20	TRITD1BV1G160350	0.993094
BBX20	TRITD2BV1G206930	0.989812
BBX20	TRITD3AV1G017250	0.995244
BBX20	TRITD3AV1G219080	0.994065
BBX20	TRITD3AV1G219080	0.996873
BBX20	TRITD3AV1G247380	0.992796
BBX20	TRITD3BV1G211690	0.994813
BBX20	TRITD3BV1G211690	0.997364
BBX20	TRITD4AV1G210110	0.995534
BBX20	TRITD4AV1G210110	0.990453
BBX20	TRITD4AV1G235190	0.993933
BBX20	TRITD4BV1G004760	0.998099
BBX20	TRITD4BV1G004760	0.996712
BBX20	TRITD5AV1G195640	0.996276
BBX20	TRITD5AV1G195640	0.989588
BBX20	TRITD5AV1G208030	0.998555
BBX20	TRITD5AV1G208030	0.994102
BBX20	TRITD5AV1G251390	0.996733
BBX20	TRITD5AV1G251390	0.998444
BBX20	TRITD5BV1G123710	0.994561
BBX20	TRITD5BV1G204300	0.995785
BBX20	TRITD5BV1G204300	0.988442
BBX20	TRITD6BV1G013890	0.990998
BBX20	TRITD7BV1G051780	0.989502
BBX20	TRITD7BV1G135890	0.992228
bHLH101	TRITD5AV1G213520	0.98884
bHLH113	TRITD3AV1G194410	0.98871
bZIP27	TRITD1AV1G225260	0.991844
bZIP27	TRITD1BV1G222630	0.994626
bZIP27	TRITD2AV1G273610	0.996029
bZIP27	TRITD2BV1G007780	0.98961
bZIP27	TRITD2BV1G069330	0.996693
bZIP27	TRITD2BV1G079290	0.996251
bZIP27	TRITD4AV1G019860	0.995397
bZIP27	TRITD4AV1G177780	0.989514
bZIP27	TRITD4AV1G262060	0.992139
bZIP27	TRITD5AV1G251290	0.996542
bZIP27	TRITD7AV1G000320	0.989127
bZIP46	TRITD3AV1G048980	0.990068
CDF2	TRITD4AV1G261410	0.989467
CDF2	TRITD4BV1G023510	0.989142
ERF3	TRITD2AV1G215440	0.991059
ERF3	TRITD2BV1G009970	0.998111
ERF3	TRITD3AV1G179880	0.993799
ERF3	TRITD7AV1G038760	0.994946
ERF3	TRITD7AV1G144880	0.991702
GATA10	TRITD1AV1G057960	-0.966178
GATA10	TRITD2AV1G274240	-0.98803
GATA10	TRITD2AV1G294200	-0.975734
GATA10	TRITD2BV1G047090	-0.957
GATA10	TRITD2BV1G087140	-0.963096
GATA10	TRITD2BV1G209050	-0.959994
GATA10	TRITD2BV1G228640	-0.981147
GATA10	TRITD2BV1G234770	-0.962521
GATA10	TRITD2BV1G238070	-0.997261
GATA10	TRITD3AV1G010700	-0.97659
GATA10	TRITD3AV1G038850	-0.98605
GATA10	TRITD3BV1G047690	-0.996108
GATA10	TRITD3BV1G136270	-0.958648
GATA10	TRITD3BV1G153670	-0.995951
GATA10	TRITD3BV1G154510	-0.978656
GATA10	TRITD3BV1G166050	-0.984689
GATA10	TRITD3BV1G275040	-0.963223
GATA10	TRITD4AV1G215130	-0.976842
GATA10	TRITD4AV1G240180	-0.956859
GATA10	TRITD4AV1G261430	-0.980224
GATA10	TRITD4BV1G001200	-0.989199
GATA10	TRITD4BV1G016030	-0.963898
GATA10	TRITD4BV1G045920	-0.967389
GATA10	TRITD4BV1G198550	-0.974747
GATA10	TRITD5AV1G002500	-0.983444
GATA10	TRITD5AV1G002550	-0.973645
GATA10	TRITD5AV1G011220	0.989246
GATA10	TRITD5AV1G132890	-0.981715
GATA10	TRITD5AV1G219320	-0.972759
GATA10	TRITD5AV1G223840	-0.954532
GATA10	TRITD5BV1G017990	-0.962269
GATA10	TRITD5BV1G024790	0.994276
GATA10	TRITD5BV1G112400	-0.98597
GATA10	TRITD5BV1G131270	-0.957237
GATA10	TRITD5BV1G223320	-0.960398
GATA10	TRITD6AV1G079850	-0.986931
GATA10	TRITD6BV1G029520	-0.976936
GATA10	TRITD6BV1G179870	-0.959423
GATA10	TRITD6BV1G198060	-0.977052
GATA10	TRITD7AV1G001620	-0.983618
GATA10	TRITD7AV1G001650	-0.956725
GATA10	TRITD7AV1G051340	-0.987221
GATA10	TRITD7AV1G073230	-0.975516
GATA10	TRITD7AV1G181580	-0.960454
GATA10	TRITD7AV1G201590	-0.972901
GATA10	TRITD7AV1G226260	-0.978393
GATA10	TRITD7AV1G278660	-0.987636
GATA10	TRITD7BV1G190940	-0.954852
GATA22	TRITD1AV1G113280	-0.959868
GATA22	TRITD1AV1G182960	-0.959335
GATA22	TRITD1BV1G111950	-0.958721
GATA22	TRITD2AV1G290300	-0.963202
GATA22	TRITD2BV1G241280	-0.959906
GATA22	TRITD2BV1G262700	-0.964243
GATA22	TRITD3AV1G195240	-0.977899
GATA22	TRITD3BV1G054130	-0.990795
GATA22	TRITD3BV1G136270	0.990176
GATA22	TRITD3BV1G142170	-0.964553
GATA22	TRITD4AV1G005450	-0.962971
GATA22	TRITD4AV1G188370	-0.9688
GATA22	TRITD4AV1G200390	-0.971598
GATA22	TRITD4AV1G240180	0.991446
GATA22	TRITD4AV1G261370	0.996308
GATA22	TRITD4BV1G018150	-0.986864
GATA22	TRITD4BV1G144220	-0.984956
GATA22	TRITD4BV1G151510	-0.969686
GATA22	TRITD4BV1G191990	-0.967301
GATA22	TRITD4BV1G200890	-0.980171
GATA22	TRITD5AV1G135050	-0.962018
GATA22	TRITD5AV1G203830	-0.953741
GATA22	TRITD5AV1G209430	-0.96626
GATA22	TRITD5AV1G243610	-0.970693
GATA22	TRITD5BV1G017990	0.992002
GATA22	TRITD5BV1G024790	-0.973473
GATA22	TRITD5BV1G199550	-0.987688
GATA22	TRITD5BV1G205940	-0.989891
GATA22	TRITD5BV1G216890	0.994756
GATA22	TRITD6AV1G008270	-0.972868
GATA22	TRITD6BV1G144550	-0.96147
GATA22	TRITD7AV1G073230	0.998373
GATA22	TRITD7AV1G226260	0.99501
GATA22	TRITD7AV1G230150	-0.975504
GATA22	TRITD7AV1G230170	-0.966971
GATA22	TRITD7BV1G120640	-0.955165
HOX12	TRITD2AV1G038360	0.990179
HOX12	TRITD5BV1G107890	0.993191
HOX12	TRITD6BV1G128290	0.996327
HOX12	TRITD7AV1G189340	0.99215
HOX12	TRITD7BV1G143870	0.992658
HOX7	TRITD2AV1G220030	0.994417
JUMONJI	TRITD1AV1G211210	0.995041
JUMONJI	TRITD1AV1G225260	0.992514
JUMONJI	TRITD4AV1G177780	0.990648
JUMONJI	TRITD7AV1G065500	0.989728
LOB37	TRITD1AV1G027140	-0.967098
LOB37	TRITD1BV1G034090	-0.976855
LOB37	TRITD2AV1G036870	-0.954952
LOB37	TRITD2AV1G274240	-0.967661
LOB37	TRITD2BV1G228640	-0.956756
LOB37	TRITD2BV1G238070	-0.974684
LOB37	TRITD3AV1G038850	-0.953691
LOB37	TRITD3BV1G047690	-0.975878
LOB37	TRITD3BV1G047690	-0.957792
LOB37	TRITD4AV1G261430	-0.960734
LOB37	TRITD4AV1G261430	-0.956813
LOB37	TRITD4BV1G001200	-0.980292
LOB37	TRITD4BV1G045920	-0.960443
LOB37	TRITD4BV1G045920	-0.979433
LOB37	TRITD5AV1G002500	-0.979189
LOB37	TRITD5BV1G217650	-0.955003
LOB37	TRITD5BV1G223320	-0.955618
LOB37	TRITD6BV1G029520	-0.979581
LOB37	TRITD7AV1G001620	-0.963451
LOB37	TRITD7AV1G001650	-0.954102
LOB37	TRITD7BV1G033840	0.991338
mTERF9	TRITD1BV1G042910	-0.978344
mTERF9	TRITD2BV1G005090	-0.976831
mTERF9	TRITD3AV1G001110	-0.979732
mTERF9	TRITD3AV1G149490	0.991048
mTERF9	TRITD4AV1G190960	0.988474
mTERF9	TRITD5BV1G017660	-0.963203
mTERF9	TRITD5BV1G017990	-0.963268
mTERF9	TRITD5BV1G131270	-0.966798
mTERF9	TRITD5BV1G190760	0.991288
mTERF9	TRITD7BV1G192310	0.991242
MYB	TRITD1BV1G217850	-0.964876
MYB	TRITD3AV1G036910	-0.956294
MYB	TRITD4AV1G261410	0.992924
MYB	TRITD4AV1G261480	0.997884
MYB	TRITD4BV1G045920	0.990192
MYB	TRITD5AV1G013660	0.995258
MYB	TRITD5AV1G244260	-0.971383
MYB	TRITD5BV1G012250	0.991823
MYB	TRITD6AV1G020400	-0.972017
MYB	TRITD7AV1G001560	0.99132
MYB	TRITD7AV1G001600	0.990851
MYB	TRITD7BV1G033840	-0.979383
MYB13	TRITD3BV1G149640	0.995081
MYB56	TRITD6BV1G066050	0.989496
NAC41	TRITD1BV1G149480	-0.95861
NAC41	TRITD4BV1G151510	-0.981488
NAC41	TRITD5AV1G243610	-0.965042
NAC41	TRITD6BV1G144550	-0.962917
NAC68	TRITD2AV1G200110	0.990336
NAC68	TRITD2BV1G189780	0.990731
NAC68	TRITD3BV1G051660	0.989921
NAC68	TRITD4AV1G081560	0.990884
NAC68	TRITD4BV1G187750	0.994621
NAC68	TRITD4BV1G200230	0.988784
NAC68	TRITD7AV1G004260	0.997478
NAC68	TRITD7AV1G198590	0.990235
NAC68	TRITD7AV1G204170	0.992171
NAC68	TRITD7BV1G179550	0.994286
PCF8	TRITD1AV1G112900	0.994239
PCF8	TRITD1BV1G213000	0.996936
PCF8	TRITD2AV1G006750	-0.965101
PCF8	TRITD3AV1G232020	-0.981097
PCF8	TRITD7AV1G038760	0.991835
SCL23	TRITD1BV1G095360	0.996356
SCL23	TRITD4AV1G027970	0.989217
SCL23	TRITD4BV1G137880	0.993087
SCL23	TRITD5BV1G155520	0.990451
SCL23	TRITD6AV1G034450	0.989975
SIGE	TRITD1AV1G141440	0.993939
SIGE	TRITD1AV1G163560	-0.964566
SIGE	TRITD1BV1G134650	0.99555
SIGE	TRITD1BV1G217850	-0.953605
SIGE	TRITD2AV1G078670	-0.954947
SIGE	TRITD2AV1G290300	-0.957095
SIGE	TRITD2BV1G238060	0.988433
SIGE	TRITD3AV1G048980	0.99101
SIGE	TRITD4BV1G194950	-0.953753
SIGE	TRITD5AV1G135050	-0.961341
SIGE	TRITD7AV1G104770	0.992545
SIGE	TRITD7AV1G248200	-0.961528
SIGE	TRITD7BV1G032380	-0.961565
WRKY70	TRITD1AV1G106590	0.99648
WRKY70	TRITD1AV1G106590	0.991994
WRKY70	TRITD3AV1G163210	0.993173
WRKY70	TRITD3AV1G163210	0.989719
WRKY70	TRITD3BV1G144240	0.995893
WRKY70	TRITD4AV1G215910	0.990672
WRKY70	TRITD4AV1G215910	0.998417
WRKY70	TRITD7AV1G065500	0.996871
WRKY70	TRITD7AV1G065500	0.992129
WRKY70	TRITD7BV1G147200	0.98865
ZFP8	TRITD1AV1G182960	-0.968703
ZFP8	TRITD1BV1G205440	0.995364
ZFP8	TRITD1BV1G205480	0.990941
ZFP8	TRITD1BV1G217850	-0.961211
ZFP8	TRITD2AV1G006700	0.994886
ZFP8	TRITD2AV1G029750	0.996397
ZFP8	TRITD2BV1G037460	0.989899
ZFP8	TRITD3BV1G142170	-0.957785
ZFP8	TRITD4AV1G263040	0.996435
ZFP8	TRITD5AV1G135050	-0.964926
ZFP8	TRITD5BV1G136240	0.994161
ZFP8	TRITD5BV1G190760	-0.973058
ZFP8	TRITD5BV1G243410	0.993999
ZFP8	TRITD5BV1G243420	0.994006
ZFP8	TRITD6BV1G223180	0.991264
ZFP8	TRITD6BV1G225300	0.995167

## Sheet: Table_S5
Gene ID	Name	Primer	Sequence
TRITD7Av1G226260	HKT	F	TTCCATTGACTGCTCCCTCG
		R	TGTGTTCTGTGATGCCCCTC
TRITD4Bv1G187770	LEA	F	GGCGAGAAGAGTGAAGTTGTCA
		R	CGTAGCAGCACCCACCATAT
TRITD3Av1G286170	MYB	F	CTCCTTTGGAACGACGCCA
		R	AATCCGAGCAGCAGTAGTCC
TRITD6Bv1G164770	NRT1	F	TTCATGTACGTTGGGCAGCT
		R	GTAGTTCCCGAGCGAGATGG
TRITD7Bv1G180680	NRT2.2	F	AAAGGGGAGGGCTTCTGGAA
		R	CGCCACGTTCTCCATGATGA
GQ339780.1	Actin	F	CGTGTTGGATTCTGGTGATG
		R	AGCCACATATGCGAGCTTCT
